# Supplementary material for: Comprehensive characterization of endoplasmic reticulum stress in bladder cancer revealing the association with tumor immune microenvironment and prognosis
Source: Front Genet. 2023 Apr 7;14:1097179. doi: 10.3389/fgene.2023.1097179 (PMC10119429; doi:10.3389/fgene.2023.1097179)
Supplement: Supplementary file 2 [file DataSheet4.CSV]

	TCGA.2F.A9KO	TCGA.2F.A9KP	TCGA.2F.A9KQ	TCGA.2F.A9KR	TCGA.2F.A9KT	TCGA.2F.A9KW	TCGA.4Z.AA7M	TCGA.4Z.AA7N	TCGA.4Z.AA7O	TCGA.4Z.AA7Q	TCGA.4Z.AA7R	TCGA.4Z.AA7S	TCGA.4Z.AA7W	TCGA.4Z.AA7Y	TCGA.4Z.AA80	TCGA.4Z.AA81	TCGA.4Z.AA82	TCGA.4Z.AA83	TCGA.4Z.AA84	TCGA.4Z.AA86	TCGA.4Z.AA87	TCGA.4Z.AA89	TCGA.5N.A9KI	TCGA.5N.A9KM	TCGA.BL.A0C8	TCGA.BL.A13I	TCGA.BL.A13J	TCGA.BL.A3JM	TCGA.BL.A5ZZ	TCGA.BT.A0S7	TCGA.BT.A0YX	TCGA.BT.A20J	TCGA.BT.A20N	TCGA.BT.A20O	TCGA.BT.A20P	TCGA.BT.A20Q	TCGA.BT.A20R	TCGA.BT.A20T	TCGA.BT.A20U	TCGA.BT.A20V	TCGA.BT.A20W	TCGA.BT.A20X	TCGA.BT.A2LA	TCGA.BT.A2LB	TCGA.BT.A2LD	TCGA.BT.A3PH	TCGA.BT.A3PJ	TCGA.BT.A3PK	TCGA.BT.A42C
KEGG_MISMATCH_REPAIR	-0.567755102	0.73717835	0.143397593	0.25783496	-0.399493413	-0.018295185	0.824936297	-0.728553682	0.142679175	-0.715680248	0.64484472	0.596184561	-0.695102041	0.535173026	0.596965395	-0.132916453	0.374900327	-0.515181607	0.560567479	0.788589175	0.206732736	0.187550567	-0.832049689	-0.266748702	0.352882927	0.547101129	0.505919536	0.742360248	0.144010648	0.817941437	-0.316204349	-0.502468308	0.941206744	0.722999113	-0.190691881	-0.188178126	-0.845146406	-0.49434791	0.816397516	0.688589175	0.235060275	-0.363628752	0.546309179	-0.460461402	0.196342288	-0.591444378	0.605465839	-0.48441561	0.624880213
KEGG_CELL_CYCLE	-0.093463883	0.403782118	-0.403670347	-0.092263637	0.22669484	0.453907105	0.345644097	-0.420563815	0.356265308	-0.458482681	0.526944225	0.516207834	-0.446265393	0.571172736	0.636666348	0.325869774	0.214565907	-0.596935585	0.215564701	0.218015306	0.325582083	-0.066610391	-0.182284133	-0.42027977	-0.234965483	0.384295082	0.021300972	0.571912178	0.092909192	0.505111038	0.024273736	0.262519255	0.593007468	0.13646172	-0.458929259	-0.505398568	0.016790441	-0.461585257	0.516675503	0.529210564	0.206243692	0.272668317	0.430749804	-0.342208379	0.174840742	0.2053253	0.388284869	-0.315126019	-0.013534846
KEGG_HOMOLOGOUS_RECOMBINATION	0.008684991	0.479824246	-0.195102151	0.121008091	0.132245368	0.459549905	0.573977958	-0.566358049	0.262336841	-0.645904298	0.608281905	0.569670224	-0.48935565	0.395889744	0.627813212	0.348531037	-0.155089759	-0.49624969	0.316548871	0.618060755	0.488865177	-0.220899326	-0.497894739	-0.493744953	0.113223841	0.294568617	-0.170743071	0.481033049	-0.337557437	0.101967349	-0.418199985	-0.185534148	0.582561725	0.437175026	0.157621651	-0.459444171	-0.465367804	-0.609249613	0.380722499	0.487489953	0.264398136	-0.618145807	0.338074562	-0.472647033	0.264946569	-0.150061148	0.517736225	-0.574562731	0.251392953
KEGG_NUCLEOTIDE_EXCISION_REPAIR	-0.322461339	0.534865537	-0.263989078	-0.012333908	0.346859497	-0.137938565	0.290202497	-0.621605209	-0.304914866	-0.57734718	-0.176774044	0.494257213	-0.355038294	0.398309561	0.573339352	0.209373798	0.209806006	-0.405599395	0.225132869	0.371047847	-0.251773931	0.144240158	-0.032302079	0.120709519	-0.443996765	0.441631935	-0.536338878	0.401433146	0.032801596	0.239144684	-0.100891845	-0.329195876	0.623434592	0.205203093	-0.502445485	-0.066902298	-0.388733198	-0.339949186	0.457532811	0.580575065	-0.17664609	-0.051452284	0.021155125	-0.170097796	-0.073890429	0.339428355	0.50240136	-0.409046064	0.125907978
KEGG_BASE_EXCISION_REPAIR	-0.017319578	0.502711568	-0.240112647	0.348215709	0.096889449	-0.181023883	0.157382948	-0.321573642	0.063393702	-0.439814075	0.435518831	0.418962335	-0.221770395	0.512850488	0.275560747	0.179575956	0.038651812	-0.300866948	-0.174086857	0.20493047	0.207673818	0.102322472	-0.326053643	-0.208057727	-0.601046579	0.304269794	-0.546574617	0.62311063	-0.31030609	0.063548468	-0.335708546	-0.252966955	0.361050086	0.119308785	0.139673922	0.006419423	-0.428015446	0.195527392	0.433152436	0.360777829	-0.127287538	-0.533150838	0.075009635	0.177630452	0.02794147	-0.296350033	-0.014849991	-0.523370567	0.368200609
KEGG_DNA_REPLICATION	0.248797204	0.031058086	0.275319626	-0.355615705	0.518971392	0.642706771	0.346111028	-0.671311105	-0.103531311	-0.43021281	0.307223378	-0.114352146	0.00569974	0.254982608	0.273104405	0.4865996	0.071313908	-0.548025122	-0.57326628	0.2022486	0.571941048	-0.213141138	-0.12682423	-0.320419086	-0.154814455	0.238442198	-0.682244345	0.555015262	-0.203088007	0.541805146	-0.217711608	-0.042543623	0.166746862	0.536947527	0.450595549	-0.355134209	-0.534559052	-0.034618435	0.622654991	-0.017883053	-0.58851958	-0.754718843	0.632001136	0.052049768	-0.48159787	0.143097112	0.60310925	-0.420422882	-0.030153888
KEGG_CYTOKINE_CYTOKINE_RECEPTOR_INTERACTION	0.333540425	-0.444008969	-0.207559985	-0.355568916	-0.163306052	-0.234110753	-0.51093907	0.641088665	0.144632742	0.203561936	-0.351655758	-0.475710704	0.434392643	-0.380888869	-0.299916052	0.253717184	0.349346659	0.143267923	-0.460511283	0.493606237	-0.306548196	-0.429125237	0.203510278	-0.176562737	-0.706327074	0.547681384	-0.401711399	-0.421620939	0.30265772	-0.262297201	0.31680469	0.479139884	-0.410215872	0.397277619	-0.382550964	0.493765729	-0.105158282	0.20514615	0.293685067	0.139608891	0.227884071	0.043693487	-0.535184199	0.422154438	-0.304019643	-0.384488173	0.111544647	0.511182844	-0.501784685
KEGG_T_CELL_RECEPTOR_SIGNALING_PATHWAY	0.153937026	-0.071919053	-0.486731816	-0.276510905	-0.775732482	-0.491276012	0.198314962	0.714516415	-0.060011617	0.23413456	-0.055953691	0.46197695	0.031001286	-0.267842541	-0.308402244	0.239901666	-0.803631363	-0.718136646	-0.346263861	0.656823425	-0.29445487	-0.426203141	0.52625597	0.181173672	0.199046059	0.36039409	0.55022789	-0.027900072	0.282142285	-0.518628173	0.466042613	0.420580599	-0.194360334	0.512321495	-0.666412491	0.132795214	-0.09060549	-0.252154866	0.309688302	0.195918773	0.366076524	-0.141121484	-0.503105174	0.04250929	-0.788216504	-0.020216048	0.504631766	0.542076309	-0.000955624
KEGG_ANTIGEN_PROCESSING_AND_PRESENTATION	0.382814227	-0.292950067	0.084383439	0.047505994	-0.348484653	0.165818734	0.011826168	-0.30592093	0.189078328	0.15129372	-0.40678089	-0.239752999	0.067115853	0.448483341	0.481161972	0.476923045	0.478348508	0.224849952	-0.365415849	0.565817285	-0.167105799	0.55041996	0.192187264	0.392411655	-0.653491396	0.574551123	-0.43852428	0.18309719	0.016897458	0.013061599	-0.046421468	0.462117143	0.034403521	0.51538784	0.344009971	0.523112658	-0.067534789	0.616880875	0.470075215	0.392780035	-0.216569646	-0.533722831	-0.565564059	0.192532999	0.103486305	-0.223488661	0.476556054	0.073642362	-0.205022016
KEGG_CHEMOKINE_SIGNALING_PATHWAY	-0.014326142	-0.496917049	-0.205410654	-0.123276216	0.314850066	0.040248776	-0.428907591	0.398181646	-0.243221133	0.211171223	-0.184392535	-0.358814322	0.597814417	-0.111305287	-0.337121102	-0.162023585	0.280562201	-0.028687873	-0.411547011	0.441690293	-0.250329072	-0.416406269	0.349660668	-0.336396711	-0.770533737	0.453915895	-0.595300311	0.318640452	0.447383332	0.010081715	-0.118080162	0.35644509	-0.542490334	0.4664076	-0.182943927	0.104100554	0.392552697	0.437636	-0.103780565	-0.090290925	-0.155064307	0.269614615	0.132610712	0.262605751	-0.127712037	-0.44492974	0.311869857	0.525830276	-0.636613898
KEGG_NATURAL_KILLER_CELL_MEDIATED_CYTOTOXICITY	0.253868409	-0.548764149	-0.407622765	-0.239987504	-0.24640447	-0.609588765	-0.408091688	0.292050841	0.050337382	0.572162295	-0.645191777	-0.510993146	0.62372908	-0.345478281	-0.598301543	0.447754286	0.308541769	0.111868916	-0.500926575	0.498627241	-0.187971321	-0.372578999	0.032973223	0.251263998	-0.71682781	0.325252423	-0.30469249	-0.367456331	0.263640839	-0.32617497	0.715489692	0.293565136	-0.436026262	0.350294753	-0.404496634	0.570110187	-0.198595722	0.415216241	0.315561487	0.220275828	-0.221050982	-0.108952252	-0.540039013	-0.123538116	-0.171100216	-0.059627105	0.39382823	0.409354117	-0.356948008
KEGG_B_CELL_RECEPTOR_SIGNALING_PATHWAY	0.389671565	-0.62295568	-0.659871175	-0.802273785	-0.720383772	0.159007629	-0.506258672	0.689631917	-0.497566845	0.089389458	-0.562013535	-0.638781908	0.568570753	-0.720199414	-0.871551471	0.436155519	-0.078206749	-0.191159804	-0.41676459	0.626453793	-0.009394218	-0.599169717	0.526131624	0.009145966	-0.755668951	0.534041016	-0.556973524	-0.147224988	0.301707518	0.079582133	0.599828676	0.177458822	-0.684422804	0.761229801	-0.683242968	0.193675409	0.264137453	0.142157655	-0.052514819	-0.100565353	-0.370748684	0.069136011	-0.807435679	0.636513683	0.520544926	-0.628293613	0.300391799	0.559887365	-0.79756823
KEGG_NOD_LIKE_RECEPTOR_SIGNALING_PATHWAY	0.464428249	-0.494096515	-0.400591993	0.02753563	0.329147483	0.360691207	-0.267826644	0.426473836	-0.075575828	0.364838941	-0.492577762	-0.303460312	0.302828443	-0.071677402	-0.460114747	0.036355768	0.151431844	0.171878233	-0.530946905	0.375672717	0.012755475	-0.216882254	0.059261041	0.23451839	-0.338385837	0.668986403	-0.125888213	-0.229385192	0.374358134	-0.004644089	0.426768621	0.543522507	-0.661258809	0.610811692	-0.409268819	0.340909796	-0.353865211	0.310758928	0.294943485	-0.015772057	-0.358710779	0.044946801	-0.557623326	0.274938786	0.097365417	-0.613030889	0.430841826	0.233577477	-0.310655497
KEGG_TOLL_LIKE_RECEPTOR_SIGNALING_PATHWAY	-0.131758823	-0.50640962	-0.40703687	-0.102540452	-0.067344726	-0.391987883	0.015447371	0.346940709	-0.152105418	0.037415632	-0.564971059	-0.483812696	0.369217378	-0.319016986	-0.54059451	0.294066189	0.128720871	0.097145295	-0.014831535	0.352134536	-0.251114014	-0.07125148	0.41317162	-0.322634052	-0.598489687	0.492619523	-0.210221005	-0.176043652	-0.000914292	-0.220883047	0.413376706	-0.027335633	-0.615269083	0.467489422	-0.340073177	0.699857004	0.164543067	0.225057243	0.191401857	-0.128246543	0.135868747	0.203968122	-0.775569465	0.163313306	-0.071215971	-0.260352043	0.168721687	0.221215109	-0.573056019
KEGG_MTOR_SIGNALING_PATHWAY	0.322893184	0.269515789	0.252238084	0.608283789	0.605729324	-0.037473426	-0.40761446	0.228279999	0.55072934	-0.499393871	-0.644653229	0.641688318	-0.647662458	0.70056437	0.578836663	0.200742219	0.123163034	0.386059929	-0.197480342	-0.000699874	-0.190587132	0.679579241	-0.405595973	0.348469702	-0.350407644	0.192025966	0.132059293	-0.189215876	-0.266906479	0.222692288	-0.011235628	0.088206418	0.221647367	0.215669675	0.278603706	0.242614294	-0.517615374	0.512910743	0.466805765	0.588257488	-0.002384887	-0.064271832	-0.234312124	-0.157154595	-0.382391402	-0.020298694	0.267070755	-0.021577607	-0.329465624
KEGG_P53_SIGNALING_PATHWAY	-0.116766841	0.307736039	0.234909398	0.166571945	0.256209577	-0.029696339	0.14516135	-0.209704625	0.048186198	-0.228753923	-0.431574187	0.292836403	-0.461968109	0.600356119	0.219273917	0.478709002	0.399858504	0.412657571	-0.197451006	-0.029027006	-0.395114393	0.500554026	-0.183122923	0.128692648	-0.578420196	-0.023585838	-0.13190388	-0.336715266	-0.183878514	0.139186847	0.401807417	-0.481426843	0.15759516	-0.110920676	0.285744169	0.292156062	-0.287861878	0.27904355	0.14646284	-0.059237372	-0.214406387	-0.128017868	-0.243865757	0.192881074	0.04190294	-0.166977317	0.255361575	-0.074434327	0.230036353
KEGG_ERBB_SIGNALING_PATHWAY	0.24060552	0.400718873	0.299189236	-0.152985145	-0.545649152	0.190421888	-0.547274044	0.221680091	-0.501103172	0.057644248	-0.100096006	-0.307611268	-0.200668152	0.30865428	0.310216362	0.190289417	0.054345592	0.278800105	0.056718022	-0.543778565	-0.797114406	-0.434137653	0.427602162	0.132733687	-0.748704869	-0.006933383	-0.427203414	-0.378030957	0.156838865	-0.413519722	0.350344497	-0.02473477	0.209811772	0.534464954	-0.102991574	-0.096241543	0.240638798	-0.060853966	0.147439777	-0.423996395	0.185211915	0.583729145	-0.551312918	-0.007597766	-0.386213569	-0.441986602	0.354630106	0.387605979	0.376496083
KEGG_TGF_BETA_SIGNALING_PATHWAY	0.493100894	-0.069007395	0.417683787	0.30689372	-0.469557397	-0.155826813	-0.384198629	0.400720566	0.563807625	-0.490195987	-0.372517633	0.190106696	-0.456407359	0.422179446	0.145383741	-0.532052741	0.080707692	0.073228004	-0.470484162	-0.015996797	-0.438260998	0.085893686	-0.046163121	-0.208236697	-0.181802833	-0.145071246	-0.199221285	-0.098010496	0.509950891	0.356676004	-0.184708707	-0.394876534	-0.149164837	-0.313552162	-0.014161091	0.314520551	0.099566343	0.658634651	0.252987076	-0.429528181	0.357819119	0.037168104	0.168866883	0.311367366	-0.353440485	-0.37209051	-0.016267285	-0.118255751	-0.093412258
KEGG_WNT_SIGNALING_PATHWAY	0.112198212	-0.122982366	-0.079339761	-0.252263542	0.283613504	-0.107956223	-0.253591675	0.210236826	0.393180054	-0.200660388	-0.109322952	0.204168481	-0.245200125	-0.009428383	0.003199497	-0.174763472	0.256687102	-0.603358893	-0.374108207	0.210639175	-0.183111123	-0.447915665	-0.039935824	-0.026261569	-0.673237444	-0.209462363	-0.073434525	0.02392009	0.140803295	0.344544608	0.030994833	-0.019053125	0.265850376	-0.086835537	-0.416402212	0.200728587	0.181565864	0.430275153	0.382197214	-0.105352395	0.074659164	0.115616437	0.046137006	0.195596432	-0.14400951	0.219959632	-0.12958427	0.265895094	-0.111054318
KEGG_MAPK_SIGNALING_PATHWAY	-0.080651392	0.230163553	-0.030175384	-0.133796558	0.254865119	0.13984816	-0.256209723	0.318583282	0.20682175	-0.466583779	0.06624227	0.134486693	-0.204006655	0.374597934	0.299702893	0.068210227	0.269417873	0.345009956	-0.067019656	0.353334323	-0.58758947	-0.012198126	0.010089292	0.096014024	-0.582975873	0.290930528	-0.308003674	0.086436765	0.309412114	0.091203626	-0.01528748	0.117840087	0.167030964	0.139974926	0.233399472	0.082936889	-0.091606626	0.22753389	0.126166009	-0.067351621	0.069999658	0.148991977	0.030294545	0.197171424	0.259591523	-0.010611804	0.131791016	0.228750866	0.333199271
KEGG_JAK_STAT_SIGNALING_PATHWAY	0.131741202	0.315292624	-0.242526083	0.309466387	0.171446032	0.360794511	0.177582822	0.459527919	0.399089922	-0.05519551	0.062941185	0.211577691	-0.488585261	0.555915409	-0.107636282	-0.072009211	0.298926541	0.671041856	-0.569674144	0.489686883	-0.700892684	0.202726032	-0.266030834	-0.359882629	-0.044711479	0.55251873	-0.470810734	-0.087034839	0.333543369	0.033679158	-0.412743314	0.062306122	-0.27278757	0.576965892	0.042344288	0.220410718	-0.192687808	-0.120717161	-0.15912149	-0.192032869	0.59246703	-0.210419197	0.030174432	-0.163559087	-0.28250859	-0.149872072	0.493410594	0.339324371	0.122280459
KEGG_NOTCH_SIGNALING_PATHWAY	0.08192558	0.032639897	0.032592076	-0.059680359	0.274168014	-0.02362223	-0.361920499	0.14426809	0.169255712	-0.358615554	-0.43300214	-0.084707026	-0.104111025	0.088643903	0.071933025	-0.010144575	-0.047721666	0.184264628	0.141080355	0.273992538	-0.014850807	0.064504307	-0.018969789	-0.424242588	-0.612371509	0.288335029	-0.487111695	-0.117138044	0.229958509	-0.215674814	-0.251175446	-0.115395367	-0.000501053	-0.023264098	-0.013265029	0.228004174	-0.248530893	0.246705834	-0.041682266	-0.103866369	0.205861277	-0.36685988	-0.186069131	0.183268258	-0.163797081	-0.119223334	0.287343304	0.007843393	-0.115048731
KEGG_HEDGEHOG_SIGNALING_PATHWAY	-0.249248737	0.355210846	-0.091331682	-0.074919352	-0.186644515	-0.172691479	-0.090327294	0.367068461	0.046742863	-0.461167529	-0.402019267	0.381639434	-0.218580934	-0.133224053	-0.024300479	-0.378866843	0.55736703	-0.466610515	-0.039310753	0.184520403	-0.328853123	-0.300286198	0.374383969	-0.224065836	-0.480411605	0.098283065	0.172493226	0.473274062	0.550671983	0.314171445	0.340040237	0.264512515	0.435092331	0.299824021	-0.350578153	0.370396228	0.204178073	0.36286756	0.59924937	0.051021876	0.065825793	0.145237617	0.293090731	-0.0717946	0.0648394	-0.399799195	0.365794363	0.186947892	-0.524516098
KEGG_FATTY_ACID_METABOLISM	-0.511985125	0.572021792	0.579723519	0.224077656	-0.326223137	-0.786073951	-0.788885945	-0.883870739	0.850299922	-0.706429345	0.591861724	0.744831503	0.099258582	0.747333676	0.54359174	0.419161473	-0.848130468	0.712182654	0.228146792	-0.11629555	0.685844084	0.698496921	0.029085553	-0.570903799	-0.908306862	0.400580355	-0.881510532	0.468296925	-0.70783704	-0.417516095	-0.590594454	0.285959152	-0.633582368	-0.66653653	0.702809178	-0.825994578	-0.523096307	-0.059169673	0.531614346	0.11045983	-0.56000062	-0.854663496	-0.942110117	0.038952281	0.707156927	-0.244212947	-0.615982805	-0.959699029	0.519124914
[truncated: 351 more columns]
