# Supplementary material for: Comprehensive characterization of endoplasmic reticulum stress in bladder cancer revealing the association with tumor immune microenvironment and prognosis
Source: Front Genet. 2023 Apr 7;14:1097179. doi: 10.3389/fgene.2023.1097179 (PMC10119429; doi:10.3389/fgene.2023.1097179)
Supplement: Supplementary file 3 [file DataSheet6.CSV]

Release of cancer cell antigens	Cancer antigen presentation	Priming and activation	B cell recruiting	Basophil recruiting	CD4 T cell recruiting	CD8 T cell recruiting	Dendritic cell recruiting	Eosinophil recruiting	Macrophage recruiting	MDSC recruiting	Monocyte recruiting	Neutrophil recruiting	NK cell recruiting	T cell recruiting	Th1 cell recruiting	Th17 cell recruiting	Th2 cell recruiting	Th22 cell recruiting	Treg cell recruiting	Infiltration of immune cells into tumors	Recognition of cancer cells by T cells	Killing of cancer cells
IL10	TNF	CD3D	CXCR5	CCL24	CCL19	CCR5	CCR7	CCL11	CSF1	CXCR2	CCL2	CXCL1	CXCR3	CXCR5	CXCR3	CCR6	CCL1	CCR6	CCR4	STAT1	CD28	IFNG
TGFB1	IL1A	CD3E	CXCL13	CCL26	CX3CL1	CXCR3	CCL3	CCL24	CCL2	CXCL5	CCL7	CXCL2	CXCL10	CCR7	CXCL10	CCL20	CCL17	CCL20	CCR10	IRF5	ICOS	GZMB
HMGB1	IL1B	CD3G			CXCL16	CXCL10	CCL4	CCL26	CCL3		CX3CL1	CXCL3	CXCL9	CXCL9	CXCL9	CXCL12	CCL22		CCL1	KLF2	ICOSLG	PRF1
ANXA1	IFNA2	CD247				CXCL9	CCL5		CCL4			CXCL8	CCL3	CCL3	CXCL11	CXCR4			CCL17	ITGB2	TNFRSF9	PDCD1
CALR	IFNA1	CD28				CCL20	CCL21		CCL5			CXCL6	CCL4	CCL4					CCL22	ICAM1	TNFSF9	SMC3
CXCL10	IFNA13	TNFRSF9				CXCL11						CXCL5	CCL5	CCL5					CCL28	EZH2	CD27	VTCN1
PDIA3	IFNA6	TNFSF9				CX3CL1							CXCL11	CCL19						DNMT1	CD70	HAVCR2
HSPA1A	IFNA21	TNFRSF4				CXCL16							CX3CL1	CCL21						VEGFA	TNFRSF4	MICA
HSPA1B	IFNA4	TNFSF4												CX3CL1						EDNRB	TNFSF4	MICB
HSPA2	IFNA8	CD27												CXCL13							TNFSF14	BTLA
HSPA8	IFNA5	CD70																			CD40	VSIR
HSPA4	IFNA7	TNFRSF14																			CD40LG	LAG3
HSPA14	IFNA14	TNFSF14																			HLAA	IDO1
HSPA5	IFNA16	CD40																			B2M	IDO2
HSPA6	IFNA10	CD40LG																			TAP1	ARG1
HSPA9	IFNA17	TNFRSF18																			BIRC5	ARG2
HSPA13	CD40LG	TNFSF18																			MDM2	NOS1
HSPA7	CD40	TNFRSF25																			MAGEA4	NOS2
HSPA8	NT5C	TNFSF15																			TP53	NOS3
HSPA12A	HMGB1	TNFRSF8																			PDCD1	TGFB1
HSPA12B	TLR1	TNFSF8																			PDCD1LG2	IL10
HSP90AA1	TLR2	HAVCR1																			CD274	CCL28
HSP90AB1	TLR3	TIMD4																			CTLA4	CXCL12
HSP90B1	TLR4	SLAMF7																			BTLA	CCL2
IFNA2	TLR5	SLAMF6																			VTCN1	CXCL8
IFNA1	TLR6	SLAMF1
IFNA13	TLR7	SLAMF9
IFNA6	TLR8	SLAMF8
IFNA21	TLR9	CD2
IFNA4	TLR10	CD48
IFNA8	HLAA	CD58
IFNA5	B2M	CD226
IFNA7	TAP1	ICOS
IFNA14	IL10	ICOSLG
IFNA16	IL4	KLRK1
IFNA10	IL13	MICA
IFNA17		MICB
IFNB1		RAET1E
IFNE		RAET1G
IFNW1		CRTAM
		CADM1
		CTLA4
		PDCD1
		PDCD1LG2
		CD274
		CD160
		TNFRSF14
		BTLA
		VSIR
		LAIR1
		HAVCR1
		HAVCR2
		LGALS9
		TIMD4
		CD244
		CD48
		TIGIT
		NECTIN3
		LAG3
		IL2
		IL12A
		IL12B
