# Supplementary material for: Comprehensive characterization of endoplasmic reticulum stress in bladder cancer revealing the association with tumor immune microenvironment and prognosis
Source: Front Genet. 2023 Apr 7;14:1097179. doi: 10.3389/fgene.2023.1097179 (PMC10119429; doi:10.3389/fgene.2023.1097179)
Supplement: Supplementary file 4 [file DataSheet3.CSV]

ERS related pathway	TCGA.2F.A9KO	TCGA.2F.A9KP	TCGA.2F.A9KQ	TCGA.2F.A9KR	TCGA.2F.A9KT	TCGA.2F.A9KW	TCGA.4Z.AA7M	TCGA.4Z.AA7N	TCGA.4Z.AA7O	TCGA.4Z.AA7Q	TCGA.4Z.AA7R	TCGA.4Z.AA7S	TCGA.4Z.AA7W	TCGA.4Z.AA7Y	TCGA.4Z.AA80	TCGA.4Z.AA81	TCGA.4Z.AA82	TCGA.4Z.AA83	TCGA.4Z.AA84	TCGA.4Z.AA86	TCGA.4Z.AA87	TCGA.4Z.AA89	TCGA.5N.A9KI	TCGA.5N.A9KM	TCGA.BL.A0C8	TCGA.BL.A13I	TCGA.BL.A13J	TCGA.BL.A3JM	TCGA.BL.A5ZZ	TCGA.BT.A0S7	TCGA.BT.A0YX	TCGA.BT.A20J	TCGA.BT.A20N	TCGA.BT.A20O	TCGA.BT.A20P	TCGA.BT.A20Q	TCGA.BT.A20R	TCGA.BT.A20T	TCGA.BT.A20U	TCGA.BT.A20V	TCGA.BT.A20W	TCGA.BT.A20X	TCGA.BT.A2LA	TCGA.BT.A2LB	TCGA.BT.A2LD	TCGA.BT.A3PH	TCGA.BT.A3PJ	TCGA.BT.A3PK	TCGA.BT.A42C
GOBP_IRE1_MEDIATED_UNFOLDED_PROTEIN_RESPONSE	0.230774283	0.416641386	0.004059426	0.415486145	0.341801877	0.23958948	0.160732337	-0.032017373	-0.149645021	-0.23936261	-0.015038122	0.146245507	-0.401440348	0.577803711	0.514792452	0.42534313	0.157105572	0.41080716	-0.197637976	0.325499732	-0.471988827	0.335486791	0.458924885	0.086212731	-0.567070823	0.024832233	-0.480595357	0.282972292	-0.02623278	0.019088531	-0.275488887	0.131362846	0.226465465	0.15303987	-0.070402227	0.220661358	-0.16054986	-0.165037075	0.504335737	0.23911549	-0.486931557	-0.19222306	-0.367747233	-0.37936935	-0.110395926	0.094599891	0.10564803	-0.129076787	0.052699106
GOBP_ATF6_MEDIATED_UNFOLDED_PROTEIN_RESPONSE	0.354366792	0.224485603	0.280747178	0.231331745	0.326723384	0.388539811	-0.218810253	-0.285919015	0.414771484	-0.555184537	0.140093349	0.355074566	-0.357077749	0.699828048	0.53410602	0.026082878	0.139979369	-0.264962696	-0.483154407	0.586656457	0.413143563	0.354518028	0.130305002	-0.273456738	-0.724344329	0.438516829	-0.179586571	0.44172533	0.147166553	0.174485431	-0.042034197	0.183636242	0.355962904	0.480257057	-0.412226457	0.452508924	0.261217144	-0.27910574	0.485812995	0.197499633	-0.568300409	-0.622829743	0.018836575	0.237232664	0.476310881	0.576783307	0.706782808	-0.210607853	0.476234447
GOBP_PERK_MEDIATED_UNFOLDED_PROTEIN_RESPONSE	0.360521861	0.117890241	-0.198999215	0.226192738	0.360438591	0.186312908	-0.35456516	0.116930756	0.302838703	-0.283662228	-0.025313753	0.137122654	-0.510976667	0.566283215	0.473966489	0.002624107	0.111655736	-0.316644982	0.134502323	0.319976084	-0.044281944	0.484169376	0.528866645	0.356575191	-0.624125066	0.259084601	-0.219965855	0.048254668	-0.046539616	0.255990064	0.335844637	0.162513616	0.377125197	-0.013013414	-0.202526536	0.399657874	-0.198585999	-0.129209504	0.476397887	0.14510394	-0.31145755	-0.042953321	-0.477027273	-0.129701428	0.465208797	0.522317428	0.488421473	0.323966608	0.290308434
GOBP_REGULATION_OF_RESPONSE_TO_ENDOPLASMIC_RETICULUM_STRESS	0.027207588	0.208249674	0.092537622	0.057701337	0.216365841	0.287534947	-0.16291775	0.066633435	0.030918673	-0.386489386	-0.077915955	0.239148253	-0.331506645	0.373765308	0.333452256	0.171160143	-0.040054075	-0.125071086	0.010328013	0.270799838	-0.036787186	0.214222088	0.410588093	0.098607997	-0.630971664	0.363179905	-0.385634591	0.010589545	0.009270896	-0.047326592	0.00255037	0.084573679	0.255359877	0.283313079	-0.054895085	0.206762107	0.038218675	-0.052264852	0.248881379	0.088054002	-0.345273626	-0.234736464	-0.285421349	0.020028526	0.124750697	0.305693056	0.368663269	-0.185129272	0.180432268
GOBP_RESPONSE_TO_ENDOPLASMIC_RETICULUM_STRESS	0.068315728	0.281678439	0.129715114	-0.027454231	0.208448734	0.219976622	-0.033558665	-0.043048979	0.018181487	-0.384493144	-0.107068952	0.188960088	-0.331370632	0.417337762	0.333836111	0.139359623	0.105104232	-0.050852834	0.032052452	0.306903679	-0.100274839	0.15446574	0.404288644	0.103461234	-0.520000379	0.300420683	-0.301164607	0.139140246	0.123867063	0.185636512	0.043090288	0.02738108	0.329803919	0.219938521	-0.074008023	0.210961623	0.068677285	0.011622774	0.324258345	0.107156984	-0.234206043	-0.24839698	-0.143815362	0.077709247	0.123895446	0.294303666	0.319366661	-0.076203944	0.104851854
GOBP_ENDOPLASMIC_RETICULUM_UNFOLDED_PROTEIN_RESPONSE	0.289140316	0.286127917	0.078913586	0.125199781	0.236231742	0.16008047	-0.188592823	0.064280755	0.203962938	-0.326220553	0.076555467	0.27240995	-0.292968671	0.467895209	0.466066838	0.260306564	0.039465219	0.034997948	0.040782071	0.418905565	-0.18284114	0.35928054	0.400717733	0.119546674	-0.560330275	0.175906424	-0.21511719	0.140502865	0.078263016	0.141098531	0.041685597	0.025792894	0.328260538	0.13696628	-0.169185129	0.186701008	0.022338868	0.042281165	0.390572395	0.106608146	-0.378876365	-0.198921357	-0.218883999	0.010621823	0.287548653	0.328644761	0.312698321	-0.060420136	0.154117084
RESPONSE_TO_HYPOXIA	0.198578743	0.089680947	0.3564952	0.149733353	0.20127844	-0.110304874	-0.320388891	0.153152415	0.276424988	-0.45996803	0.269634393	0.26600399	-0.432387778	0.476508856	0.243863599	-0.43991425	-0.110685498	0.3321804	-0.311445332	0.093062076	-0.308604781	0.088610968	0.084833095	-0.229009049	-0.44524135	0.131414293	-0.061250604	0.237845139	0.350172623	0.034694666	-0.042650961	0.261549458	0.024125219	-0.086269161	0.470847721	-0.071298973	0.093584091	0.145570886	0.375083453	0.312490699	0.065753017	0.026339367	0.151663625	0.027213087	-0.193106146	-0.241636874	-0.015385299	0.206265333	-0.026818336
GOBP_REGULATION_OF_CELLULAR_RESPONSE_TO_HYPOXIA	-0.419801773	0.462978136	0.307511297	-0.162049786	-0.058625727	0.077606746	-0.259364199	-0.163813238	-0.139458733	-0.436034221	0.069130669	0.54226335	-0.419882126	0.499414796	0.254310004	-0.023225725	0.433145883	-0.03146486	-0.3722417	0.122731814	-0.406176887	-0.008510416	0.13753871	0.044765336	-0.499102976	-0.046429715	-0.112942988	-0.216581829	0.204496768	-0.075707524	0.327168198	0.023894321	0.493706699	-0.064003082	-0.347724368	0.195656063	-0.145395281	-0.130687692	0.53563634	0.129005484	-0.104947302	0.05901771	-0.046962671	0.485743324	0.211370031	0.229489513	0.235161465	-0.163708319	-0.322606794
HALLMARK_HYPOXIA	0.148380249	-0.071015863	0.184749406	-0.049490229	0.091499499	-0.02211568	-0.39456875	0.14603514	0.119286047	-0.384612391	-0.110653252	0.242493323	-0.108069974	0.531505617	0.01958233	-0.074803133	0.280865229	0.358073748	-0.037567155	0.367437846	-0.301806859	0.045319379	0.368401168	0.138259679	-0.571495769	0.108146701	0.100094248	-0.345791862	0.337703206	0.137590902	0.202763555	0.046728662	0.30085716	-0.002306192	0.113907424	0.080667366	0.133937556	0.088344258	0.30592332	-0.161733604	-0.303011366	0.251027547	-0.408400592	0.315381427	0.171736085	0.018885894	0.110419037	0.124447214	-0.175215002
[truncated: 351 more columns]
