# Supplementary material for: Comprehensive characterization of endoplasmic reticulum stress in bladder cancer revealing the association with tumor immune microenvironment and prognosis
Source: Front Genet. 2023 Apr 7;14:1097179. doi: 10.3389/fgene.2023.1097179 (PMC10119429; doi:10.3389/fgene.2023.1097179)
Supplement: Supplementary file 10 [file DataSheet8.CSV]

±ê±¾Ãû³Æ	±ê±¾ºÅ	²¡ÀúºÅ	ÐÕÃû	ÐÔ±ð	ÄêÁä	Ö×Áö´óÐ¡	T	N	M	²¡Àí·Ö¼¶	ÓÐÎÞÔ­Î»°©	²¡ÈËÌåÖØ	ÎüÑÌ
ZZ-93C	ZZ-93	207015	ÀîÊ÷É­	ÄÐ	65	1.5*1.5*0.5	1	0	0	¸ß¼¶±ð		75	ÓÐ
ZZ-86C	ZZ-86	269781	Àî½ðÂ»	ÄÐ	84	4.5*2*1.5	1	0	0	¸ß¼¶±ð		99	ÓÐ
ZZ-28C	ZZ-28	500393	´÷½ðÓÑ	ÄÐ	79	2.5*1.5	2	0	0	¸ß¼¶±ð		57	ÓÐ
ZZ-26C	ZZ-26	518309	º«¹úºã	ÄÐ	69	2*1.2	1	0	0	¸ß¼¶±ð	ÓÐ	81	ÎÞ
ZZ-07C	ZZ-07	525148	ÄÂ¼Ì¶«	ÄÐ	38	3.5*2.5*2	1	0	0	¸ß¼¶±ð		85	ÎÞ
SC-90C	SC-90	292764	ºÂ½ðº£	ÄÐ	52	4.5*3*2.5	1	0	0	¸ß¼¶±ð		75	ÓÐ
SC-79C	SC-79	477913	ÕÅÐñÑô	ÄÐ	60	2.5*2	3	1	0	¸ß¼¶±ð	ÎÞ	69	ÓÐ
SC-38C	SC-38	467710	Íõ¸£Èª	ÄÐ	65	6*3.5	1	0	0	¸ß¼¶±ð		57	ÓÐ
SC-19C	SC-19	465826	ÁõºèÏé	ÄÐ	64	3.2*2.8*2	2b	0	0	¸ß¼¶±ð			ÓÐ
SC-09C	SC-09	463444	ÍõÊ÷Çà	ÄÐ	63
SB-21C	SB-21	542281	ÀîÓñÇà	ÄÐ	80	3*3*1.5	2	0	0	¸ß¼¶±ð
SB-20C	SB-20	541731	´ÞÀöÈÙ	Å®	59	12*8.5*5	3	0	0	¸ß¼¶±ð
SB-14C	SB-14	388496	ÅËÑ§ÁÖ	ÄÐ	73	4*3*1	1	0	0	¸ß¼¶±ð
SB-11C	SB-11	536861	Ñ¦ÓÀÁ¼	ÄÐ	75	3.8*3*2.8	2b	0	0	¸ß¼¶±ð
SB-02C	SB-02	535753	ÀîÖ¥´º	ÄÐ	72	2*1	1	0	0	¸ß¼¶±ð
DL-62C	DL-62	427533	ËïÏéÈÙ	Å®	60	3*2.5	2	0	0	¸ß¼¶±ð		67	ÎÞ
DL-55C	DL-55	521341	ÀîÇåÕÕ	ÄÐ	73	3*3*2	2	X	X	¸ß¼¶±ð	ÎÞ	90	ÓÐ
DL-49C	DL-49	291070	ÁõºéÂ×	ÄÐ	65	4*3	3a	0	0	¸ß¼¶±ð	ÓÐ	80
DL-22C	DL-22	518989	¸µÅàÌÄ	ÄÐ	78	3*4*4	1	X	X	µÍ¼¶±ð	ÎÞ
DL-01C	DL-01	511861	ÀîÓñ»·	Å®	56		4	2	X	¸ß¼¶±ð	ÎÞ	66	ÎÞ
