# Supplementary material for: Comprehensive characterization of endoplasmic reticulum stress in bladder cancer revealing the association with tumor immune microenvironment and prognosis
Source: Front Genet. 2023 Apr 7;14:1097179. doi: 10.3389/fgene.2023.1097179 (PMC10119429; doi:10.3389/fgene.2023.1097179)
Supplement: Supplementary file 13 [file DataSheet7.CSV]

ÐÕÃû	sample	¸ùÖÎÊõÆÚ±àºÅ	group	¼¡²ã»ò·Ç¼¡²ã	ÊÇ·ñÐÂ¸¨ÖúÃâÒßÖÎÁÆ	ÁÆÐ§	¸ùÖÎÊõ²¡Àí·ÖÆÚ	ÊÇ·ñ¸´·¢
²ñÓñ±¦	MIB16		Responder	¼¡²ã	ÊÇ	CR	pT0N0M0
²ñÕ¼¾ü	MIB09	MIR09	Responder	¼¡²ã	ÊÇ	PR	pT1N0M0
¶ÅÓñ	MIB26	MIR26	Non-Responder	¼¡²ã	ÊÇ	SD	pT3N2M0	¸´·¢£¨×ªÒÆ£©
º«Á¢³É	MIB31		Non-Responder	¼¡²ã	ÊÇ	SD	pT3N2M0
ºÂºÍÍ¢	MIB02	MIR02	Responder	¼¡²ã	ÊÇ	CR	pT0N0M0
ºÂÊ¿¹ð	MIB18		Responder	¼¡²ã	ÊÇ	PR
»Æ½¨¹ú	MIB07	MIR07	Responder	¼¡²ã	ÊÇ	CR	pT0N0M0	¸´·¢
½ðÀñ	MIB11	MIR11	Responder	¼¡²ã	ÊÇ	PR	pT2N0M0
¿µ¾´Ïé	MIB27	MIR27	Non-Responder	¼¡²ã	ÊÇ	SD	pT2bN0M0
Àî¸£×¯	MIB21		Responder	¼¡²ã		CR
ÀîÓÀ¹ú	MIB06	MIR06	Responder	¼¡²ã	ÊÇ	CR	pT0N0M0
ÀîÓñÕä	MIB17		Responder	¼¡²ã	ÊÇ	CR
ÁÖ±¦Ö¾	MIB03	MIR03	Responder	¼¡²ã	ÊÇ	CR	pT0N0M0
Áõ¶¬Éú	MIB04	MIR04	Non-Responder	¼¡²ã	ÊÇ	SD	pT1N2M0
Âí¿ËÃ÷	MIB22		Responder	¼¡²ã		CR	pT0N2M0
ÆëµîÉê	MIB13	MIR13	Responder	¼¡²ã	ÊÇ	CR	pT0N0M0
ÇúÕñÑÅ	MIB28	MIR28	Non-Responder	¼¡²ã	ÊÇ	SD	pT3N0M0
ÍõµÂÔª	MIB20		Responder	¼¡²ã	ÊÇ	PR	pT1N0M0
Íõ½ð¸¶	MIB15		Responder	¼¡²ã	ÊÇ	CR
ÍõÎ°çù	MIB08	MIR08	Responder	¼¡²ã	ÊÇ	CR	pT0N0M0
ÍõÒñÖÒ	MIB32		Non-Responder	¼¡²ã	ÊÇ	SD
Íõ³¤»ª	MIB10	MIR10	Responder	¼¡²ã	ÊÇ	PR	pT1N0M0	¸´·¢
ÍõÕñÁÖ	MIB25		Non-Responder	¼¡²ã	ÊÇ	SD	pT2N0M0
ÎººèÜ°	MIB12	MIR12	Responder	¼¡²ã		CR	pT0N0M0
Ñ¦ÉÜÒø	MIB30		Non-Responder	¼¡²ã	ÊÇ	PD
ÑîºéÉý	MIB24		Non-Responder	¼¡²ã	ÊÇ	SD
ÑîÃ÷	MIB14		Responder	¼¡²ã	ÊÇ	CR	pT0N0M0
ÓÚÃô´¨	MIB05		Responder	¼¡²ã	ÊÇ	CR	pT0N0M0
ÕÅÁ¢¶«	MIB29	MIR29	Non-Responder	¼¡²ã	ÊÇ	SD	pT3N2M0
