# Supplementary material for: Comprehensive characterization of endoplasmic reticulum stress in bladder cancer revealing the association with tumor immune microenvironment and prognosis
Source: Front Genet. 2023 Apr 7;14:1097179. doi: 10.3389/fgene.2023.1097179 (PMC10119429; doi:10.3389/fgene.2023.1097179)
Supplement: Supplementary file 16 [file DataSheet1.CSV]

ERS related genes
HSPA5
ERN1
SERP1
ATP2A2
EIF2AK3
XBP1
ATP2A1
SERP2
ATP2A3
ERP29
ERP44
ERO1A
KDELR1
HERPUD1
ERAP1
OS9
KDELR2
ATF6
VCP
ERN2
ERLEC1
DDIT3
ERAP2
KDELR3
ERO1B
SEC16A
ERP27
RER1
ATF4
TP53
CALR
ERMP1
HSP90B1
CHERP
RYR2
EIF2S1
CANX
RYR1
MAPK8
SYVN1
PDIA3
APP
TRDN
HMOX1
BCL2
NFE2L1
CASQ2
NFE2L2
TXNDC12
DERL1
DERL2
CALM1
PPP1R15A
DNAJC10
HYOU1
LMAN1
SOD1
P4HB
PSEN1
SREBF1
CPT2
DNAJC3
CASQ1
MAPK14
CASP4
LNPK
CASP3
DNAJB9
SIL1
TXNDC5
TNF
MAP3K5
PRKN
CAT
AMFR
BCAP31
SLC6A4
ITPR1
PDIA4
STIP1
CREB3
STIM1
BAX
G3BP1
INS
H6PD
SEC23A
DERL3
CLU
WFS1
STING1
MAPK1
CFTR
MAN1B1
OXSR1
ATF6B
JSRP1
MANF
DNAJB11
SAR1B
ERGIC3
BAG6
HSPA4
RTN4
CRH
MBTPS2
HSPA1A
PARK7
HSF1
IL6
CREB3L1
FOS
FKBP14
EIF2AK2
EPM2A
G3BP2
SEL1L
SIRT1
ATP13A1
SELENOS
CXCL8
MIA2
DDRGK1
ABL1
TMED4
YIPF5
MIA3
BDNF
UFL1
EIF2AK1
HSP90AA1
VWF
TMEM33
EDEM1
HSPA8
CKAP4
STX17
ATF3
PDIA2
MTOR
SQSTM1
SEC61A1
NR3C1
SURF4
SIGMAR1
PTPN1
HSPB1
SELENON
NOS3
RPN1
CYCS
KCNH2
CREB3L2
KCNQ1
SEC61B
ASPH
GSR
ERLIN2
IL1B
ESR1
TMED2
SREBF2
GET3
APOE
SEC13
INSIG1
PRNP
VAPB
UBC
SOD2
TGFB1
ESYT1
JUN
STX5
PARP1
NHLRC1
SEC31A
ADIPOQ
SELENOK
LMNA
TXN
CCL2
ANK2
SCAP
VAPA
RTN3
APOB
CREB3L3
PDIA6
HERPUD2
SNCA
CALM3
TMBIM6
PTGS2
SEC24A
CD4
MAPK10
PSEN2
RRBP1
PLN
NOTCH3
CASP8
SEC24B
LMAN2
ERGIC2
SESN2
UBE2J1
BSCL2
CCDC47
CASP9
AKT1
TRAM1
ERLIN1
HMGCR
ATL3
KEAP1
TOR1A
CRP
ARL6IP1
RPS27A
RAB1B
RAB1A
SCN5A
HSPA9
ESYT2
TAPBP
TIA1
BNIP1
STIM2
LRRK2
SLC35B1
UGGT1
BCL2L1
MPO
VEGFA
PPIB
TEX264
CEBPB
RNF186
P4HTM
RNF185
CISD2
CALM2
INSIG2
HTRA2
SERPINA1
ALB
ALG1
SRP54
FICD
NLRP3
SEC24C
PREB
DDX3X
CAV3
RSAD2
CACNA1C
TAP1
