# Supplementary material for: Comprehensive characterization of endoplasmic reticulum stress in bladder cancer revealing the association with tumor immune microenvironment and prognosis
Source: Front Genet. 2023 Apr 7;14:1097179. doi: 10.3389/fgene.2023.1097179 (PMC10119429; doi:10.3389/fgene.2023.1097179)
Supplement: Supplementary file 17 [file DataSheet2.CSV]

	CFTR	MPO	CD4	MBTPS2	UFL1	ERP44	ALG1	HSPA5	H6PD	HERPUD1	KCNQ1	KCNH2	EIF2AK2	SEC61A1	CREB3L3	CASP8	TRAM1	ERLEC1	SEL1L	SREBF1	DERL2	PTGS2	NOTCH3	ATP2A3	LMAN1	DNAJC10	KEAP1	PSEN1	HSP90AA1	NFE2L1	APOB	CHERP	EIF2AK1	TMED2	ERO1B	PPP1R15A	BAX	ERGIC2	ERP29	DNAJB11	ESR1	SIRT1	ABL1	ERMP1	DERL3	MAPK1	KDELR3	XBP1	HMOX1
TCGA.DK.A2I6	0	0.0326651122818301	2.48062704315179	3.27771700585148	3.75745001623129	5.57298968372755	3.26999063448832	9.58533045374075	5.5361710471514	4.12246565817924	1.82940308723778	0.161565256397032	4.15292161738779	8.06516298445302	0	4.53704751940466	6.43616683755635	6.27239464267788	4.71360784295145	5.52511671959653	5.44676571568819	7.05178644722882	6.40111332172583	1.53111941210593	5.75768468577879	3.90715987355099	6.53574194107511	4.55220490150926	8.96921900069126	6.38931727827915	0.00389002743337184	3.95692089503826	6.96972841034668	7.64604093903327	2.12971163979345	5.18655998201821	6.39875737075966	4.10800582970027	7.48020371571678	3.96018732674703	1.15840166259378	3.46752730009432	5.19990001751674	6.66700506618724	0.646070469225923	6.30855564568712	5.55917362654141	6.95602992698289	3.922131231652
TCGA.FD.A6TK	0.0281447677133787	0.492109552652613	5.78060931698338	3.20673698361261	4.70263538200655	6.76171876149612	3.20030032027079	9.86420812546278	5.2514767297754	6.18533931041107	2.42733798892744	1.39999135066418	4.93487500780072	8.62136252992845	0.102725310011088	3.84952895627853	8.01193444998244	6.79928162152192	4.96915509593612	5.8754311402648	4.22131257226728	6.16393944372053	6.19962719857089	4.11027971297561	6.05764954962716	4.18138883448332	6.4934391886837	4.96179462657821	9.80267888129894	6.67546593922108	0.0189189821630517	3.6985407700821	6.8228129858292	8.37288072730398	1.82101624855991	6.3939155243313	7.14404228959103	5.00083381706848	7.32597278613231	4.87522469549389	3.26847930866304	3.58947587791185	5.68303389746344	4.77268274824597	2.76975058520813	6.00490133635316	6.55460726894358	7.05523036737216	7.24224998190314
TCGA.UY.A78L	0.0214797274104514	0.421155960662223	2.89503112091483	3.53646326373739	3.80448729381659	5.99984895995677	3.43717446263229	9.12744705027618	4.32671709858447	4.81056649372516	1.28172791961464	0.196481148982308	4.15137177625395	8.40069204449037	0.0791562066176435	3.40895636489255	6.88742047658642	5.81139909949674	4.24360815505875	6.98230456607624	4.28337362181543	1.3674269829773	6.62438168385455	2.21933892269847	6.6698615744243	3.47609649054864	6.00478451020893	4.39828195564336	9.64721088048325	6.65217239490907	0.0476779751444756	3.65091387492101	6.96202144977308	8.48896240769248	1.64818930271814	7.00327615435041	6.75030099842931	4.41961978803302	7.08486683835307	4.93734910067728	1.70690623423156	3.56271866397075	4.91926379780574	5.5309415664301	1.89902090957942	6.63873130135294	5.97551555111371	6.82793331811251	7.2542576672265
TCGA.4Z.AA84	0.625738061908648	0.185739709402782	2.38476821163377	3.03499039234512	4.59476947516912	6.04247362006733	3.45413640281757	8.93528617785095	4.47336481937168	4.62304159340795	1.35066696592921	0.389566811762726	4.89344473133681	7.7656355193352	1.05081510348395	3.061568849268	7.33299429629357	6.40366652194016	4.59045231723877	6.11550981641073	3.34680091391618	1.5061449029796	6.60456360680951	2.38056322982246	6.27001493743756	5.09024371217442	7.17636566185828	4.40271535622131	8.33893065985155	6.65814291739779	0.122606462651041	4.75215983458842	7.60649552868792	8.10912440951655	0.81015515307832	6.56351814896163	7.17616117855446	4.60839529537343	7.2625975863288	4.15966147496394	0.0640550644104434	4.23997842472002	5.22166831588678	5.25412536311697	1.2654368960491	5.50155379186496	6.54717217123966	6.7460359187218	6.37457699955465
TCGA.XF.A9SK	0.161307263720935	0.222433640605915	5.69309661038579	2.5166707684832	3.9234249494747	5.87472074788971	3.66259290127966	9.18843405983855	5.42082258848241	6.26807315057579	5.48775322839021	0.956354084645368	4.75613729636628	8.57125737854956	0.0450235216984977	3.13615856755534	7.43285170206352	6.45190673530947	5.03165544373867	5.2333090564836	4.46796414156951	5.70208955048293	6.13687835708477	4.06639922891138	5.53932944236606	3.75628677188943	6.60713942146951	4.55358782663661	8.81260026287788	6.64056164352638	0.191057239926314	3.3741492051032	7.02526693472065	8.25921174566092	3.95914880955393	7.01292729149587	7.41848682376782	4.8917156671532	8.0419449247784	5.08937102807684	0.962289888290999	3.31099442057388	5.24205367443331	5.24889151903651	3.2371353737644	4.99581462762194	6.14035126359425	7.32498517047716	6.5447156574976
TCGA.YF.AA3M	0	0.0478175480213695	3.55570574050178	3.09479344385362	4.1521428477579	5.73469607372993	3.55312699887085	9.25476243769416	5.10895511014532	4.61108973557146	5.57467374841179	1.34340782229781	3.8734785645229	8.48756955338238	0.238542314279151	2.82692468293635	6.8392151280134	5.86309597180239	4.29633993123651	7.19100392456045	4.41677219842908	8.63528969145787	5.76800430755951	2.42897313551499	5.54775827526596	3.40635979180773	6.48801845081202	4.72697831212446	9.72733679359194	7.27195878159476	0.111432005361987	4.2008887990915	7.3012940663361	8.04794784020036	2.53881128141551	8.08152498072147	6.98496751838238	4.55393181540749	8.012832339022	5.56203478332638	0.198368423102519	3.40180792572621	5.13897415893605	7.58900614294571	0.493134922305505	5.74044999994342	4.36860074651409	6.20064362875398	5.14443391945011
TCGA.G2.A3IE	0.688672738339143	0	3.6035492013894	2.31391334294217	4.24117663528179	4.95852255626467	2.32386001214648	8.2541064615394	4.75034388042439	4.93247698262743	4.6785452117753	0.359296258892197	3.58114633858516	8.04170897440071	0.0768326955573986	3.57425897250611	6.75898001460742	6.00609825920159	3.95127072512905	3.82854019186097	3.47605759567754	1.38614875473436	4.13880627919329	2.1906148602095	5.4838802538141	3.20262145553816	5.72110192367149	4.66058640270898	8.87262594322484	5.51125612313437	0	3.47104435459307	6.29036357759283	7.74839950923958	2.81534999014958	6.78978532032125	6.67764495073357	4.02579956195564	8.31930857921316	3.50714766045099	0.434774991458805	3.34638962502836	4.75394677208777	5.80773615537194	1.42841042535734	7.71517197994147	4.82816949598017	7.19650475515275	5.54024430213427
TCGA.ZF.A9RL	0.0113525072299052	0.123401335971914	4.3885821944011	2.5979363352649	6.2862361514645	5.98635859678543	2.96347412397489	8.69760599476441	5.42572112532217	6.36117003618216	4.26391328036944	0.130930869826449	4.33824611718203	7.91038549562243	0	4.60116758980339	7.55548641985578	6.0188789344319	4.76826903098981	6.07791590024194	4.30332047330619	2.2032951399029	5.3982511679687	1.91272650004853	5.56369507430946	4.21677301455225	5.97598549742349	5.01314956755428	9.68812561991906	6.38066538732165	0.0378741656611201	3.95377740262739	6.54781070454906	8.2463187711691	2.87336043992887	6.81709493999715	6.44208425608279	4.67683155602301	7.93061671375463	4.69350925985897	1.35980226054848	4.5495089992776	5.22048474218091	6.41489998585428	0.195599575449904	6.05845720778258	1.76043387467011	7.78283706349416	5.09445566713131
TCGA.HQ.A2OE	0.398131431876634	0.831390857513113	3.298922199059	4.59041638639994	4.23188548363107	5.07108903702824	3.08292394906502	9.06839565784094	4.74637189205981	6.29844937356167	2.7854877790158	0.398459827122383	5.71028297443557	8.71951785337581	0.227001674589037	3.59932969707355	9.04870836993803	6.89071905713144	5.92559360350556	6.76626916698375	4.1961506220327	6.86516907142239	7.55787797417208	2.73956731137097	6.72077232313687	2.96486066424585	6.68258874668605	5.05594180253318	10.773105158715	7.47983360638899	0.0159256899902542	5.46797066058978	7.26816955328177	9.49633930747773	3.07903670543975	8.47130047140847	6.93465213118968	4.96049317589102	8.73872021897298	4.69411129328405	0.519441259628039	4.82470676384538	5.14403820955381	7.07173693117134	1.37233924013553	6.38976468694419	5.80386763267792	8.87103751210014	7.89580488360366
TCGA.DK.AA74	0.728312378843609	0.375734538583156	6.57636189675613	2.83305199188303	3.5209879003827	6.12197480574059	3.24895980995816	9.62371033124766	5.02641056761977	5.91642648363879	3.99360190820292	1.11423374442709	3.77683041798625	8.8914866293185	0.387583119544611	3.02906410969844	6.936917029332	6.21558735762641	4.85108437425	4.81389403761563	4.34901843421212	5.61033981579609	5.56556062061811	4.81659970653491	4.93262343306206	3.39426717796323	6.49780234946749	4.71917796326926	9.58532087575532	6.76928511780661	0.0224743465748992	2.41204983247852	6.29273942464535	7.88539621274651	3.16937988034195	6.67388992387081	7.40514486772239	3.91148067415845	8.34133023205309	5.37371432464319	1.21194668237118	1.87050281711438	4.92696247564136	4.03200383718299	1.55331134764133	5.04356761185802	5.67856211271316	6.97791296741561	6.84493544765459
TCGA.H4.A2HO	0.707613134492354	0.0437644423101702	4.2097652659741	2.24205367443331	5.21857970328266	5.56257214540658	2.56963690955979	8.79283616053944	4.0198531137676	5.76935653449036	4.47975440035676	0.235849576507563	3.34539637539127	7.37481692627955	1.3313612672683	3.48107931688288	8.73367633482137	6.13789693238962	4.50450598914197	6.43558525921565	3.96941760550904	2.90155237793621	5.01609511930134	3.51680941947123	5.72988716722258	3.46139758992616	4.97357454188719	4.23727306981226	8.85819147644147	5.60762326207494	0.0720371807728801	3.00656732577855	6.20955863953415	7.40580180246355	2.70734808748327	6.94394007490523	5.65704542832837	4.41558967529099	7.27343289878189	2.85590998819821	0.714047648777767	3.23170887802409	4.19956242102657	5.59087443757734	0.455964988917518	5.41987593042219	4.80900277493909	7.35078010073486	8.63642342667925
TCGA.ZF.AA53	0.179128828772152	0.136716384488312	5.68545244182208	2.57468282976176	3.31875066934634	6.59533656172473	2.99644298208383	9.93380202435044	4.18543050015147	5.85003677705319	2.35168485993255	0.953078952612507	4.22320628393416	8.52169504601078	0.136585152847626	3.31346354588161	7.59380640978125	5.64555180231794	4.77910209759156	5.52999580805741	4.08820945487053	2.55917362654141	4.88921067940787	4.69947945154744	5.08948543906693	3.1191403377011	6.03303749716296	4.7162062499258	9.71958407641669	7.34608817509584	0.00848688896549116	2.82580597562934	6.29410054977166	7.83903682901033	2.41421673304681	8.01261280731848	7.3477710556371	4.2665092168135	8.27404076661792	5.02104436581009	1.87278936800624	3.00155006415866	4.93169251112477	5.73540844685343	1.69572662262096	5.70206460908395	4.78983356394882	6.81692092383795	8.00558244658418
TCGA.HQ.A5ND	0.0352015957185661	0.0654344459486331	1.77538772809043	2.89489535154308	5.7019648391759	6.24975819449314	4.51634299498619	10.3135149032929	5.56606621918598	6.42381176648067	1.90977310414164	0.508631477646895	5.04287630552189	8.25307689661653	0	4.38226606411905	7.40269830451949	6.78800830963168	5.34775422768823	7.13213364349888	4.35428288646776	7.08363249751273	5.83009049617508	1.43770713692607	7.28741134425102	3.97278454248179	6.6288144146132	5.10760836826726	10.6630061811465	7.85075067584834	0.00791308164326493	4.0279325286485	7.58880081998442	8.23346629238926	2.30949636271159	7.21386243797562	7.28918894339959	5.36940715534886	7.60888832266458	5.39010359267891	4.07026909829502	4.22970327221029	5.30032876310035	7.68782005955331	0.472903623606832	6.89441642004414	4.32396086213065	6.90687376406819	4.02579956195564
TCGA.FD.A6TC	0.00992040959306388	0.184978459693331	3.81012429780139	2.74665673615729	4.34494209056003	5.98169285226759	3.55181129385648	8.97725816841067	4.90655392748617	6.16234097203022	5.230072328549	1.38039699198845	4.82771742279743	9.13602215670097	0	4.2630794893494	6.76777131075306	6.87596063433833	5.41890167285882	5.44762217261714	4.69596598307603	6.63648396904548	7.45044339383948	2.84829743671766	7.23918893187256	3.31682637154428	7.61138929926234	4.5739985412929	9.80781342011673	7.57574722195398	0	4.23627830293496	6.66044664191647	8.51253702944788	3.86472101910228	6.49349843309318	6.49892258569874	4.83424601625296	8.62077956324454	5.24769970150413	0.311619363406843	4.00009016562241	5.27264657938839	7.88031145832614	2.80982599609745	5.80733688825688	5.55645700603863	7.08046793476699	5.60552100189261
TCGA.GV.A3JV	0.0359053837421279	0.244887059123534	5.02743718270685	3.24264823246393	5.34576537651536	5.00175721399618	2.74254523386605	7.80009034031356	4.25856414955232	5.60090305372786	2.8725529962451	0.52697021440912	3.55022347308205	8.6597858036162	0.339479485472322	3.10668332357977	9.89229903295581	6.1635349602191	5.5688316909009	6.0553366711374	4.19216259611867	4.41669789694441	6.52413735116791	3.47117445135592	6.62929541353712	2.50997447429548	6.64118762282314	5.19161002388446	9.84039053078234	6.32288356388778	0.0289934118795487	4.77938580619894	6.84963028455002	8.17806823114145	3.26047736865342	7.75037403106401	7.47335426548321	4.3934779818636	6.82159542744699	3.28238049463861	3.84308941741367	4.23691350248474	4.79287096586069	5.96051634363882	2.00504061670053	6.37062812869347	4.90618350178635	8.12444032416917	6.38248223564533
TCGA.XF.A8HH	0.211012193485512	0.21586493915324	4.29752159890574	2.68764302531492	5.04390439429562	5.52549888466192	3.47198078954093	8.87400908306943	4.75313382944494	6.2288436969932	3.84291850878334	2.92299700948982	4.46262169131223	7.87945459591112	0.181929437690067	2.95802599935432	6.93443393819284	7.44540475550669	4.75978434537832	7.41002134098302	3.41215825483956	2.18757773957719	6.10847427520837	3.46556966974498	6.13181787101574	2.86785693755966	5.96977444981371	4.09891638403048	8.88446421886813	6.80020879347009	0.412727338591643	4.06095526928323	6.59517541242856	7.87359298850097	3.43960984076735	7.13340940098631	6.01120712465433	4.32875749289297	7.78433777027999	4.49012082270844	0.627139870965551	3.26429621203483	4.78510585275755	5.96864375596472	0.776103988073164	5.48562969189677	5.3717574808652	7.34873612000993	6.43714282890978
TCGA.DK.A2I1	0.0500488796072223	0.231678161798511	4.5531761608463	2.60703434594862	3.97054999396471	6.24064633998622	2.95657711858581	9.68387993716805	3.53450988412708	5.70387866338718	3.1184926258694	0.591200672932376	3.39861031663164	8.14932440889545	0.023752135898995	2.5037303500463	7.32106312029925	6.35184030829369	4.3819754785573	5.26724738004534	3.76578931714402	1.85155916775638	5.17380303874042	3.36211916672566	5.20398025186522	2.86153856947618	5.98629032636664	3.89228415565587	9.10587761204888	6.18007026487128	0.478816529049415	3.02291815169382	6.31376826243794	7.5561764771264	3.20222963391585	6.42973646269948	6.21034210390884	4.16759878503186	8.12273690159027	5.18740750330016	0.23364268300881	2.78741156785567	4.68686465667427	4.56858547775551	2.6193190973678	4.72544669889687	6.39150310080037	7.42896978669901	6.94816044994674
TCGA.ZF.AA5H	0.207767937572171	0.420185936691721	5.30079731320402	2.92774478267728	4.40482820684355	6.56210807176055	3.39999135066418	10.5069681236853	4.94118614537712	5.46413892036322	1.29936189765156	0.496513480876802	5.16759477107312	8.12972863783399	0.104336659814736	3.89290583531091	6.80861286727012	5.98088444445973	5.77922031629163	5.44160963020564	4.98839384648927	7.11039874230952	4.03314985478829	3.53809113205962	6.85951739318366	4.2160202062241	6.26080100910395	5.56571292799167	10.5534158974911	7.6858133325566	0.00963381939726868	3.53872438591015	7.17686328304076	8.09461981538492	1.22589186169034	5.763169865621	7.05326885103888	4.86578027751279	7.59117149433361	5.61644886246721	0.767400556446066	4.10774644623008	5.39309008817662	5.41605942194671	2.21359613488585	6.06698897924998	6.09190501224248	7.06849884629981	5.22863786138523
TCGA.E7.A7PW	0.317072477536971	0.191688975733969	1.81970905246548	1.83911306555634	3.82337233564886	4.60070982256944	2.47220180356499	8.03694394340813	3.96471283009056	4.4036085835437	4.63243109122906	0.416407408963568	3.34491369300787	7.65233303907382	0.712727828869701	3.11952218532947	6.24924052756769	4.33936546096794	3.5013627089597	5.39714237387744	3.65013266735304	1.97808577562313	5.71603335128892	1.5629139989121	4.61200446410488	3.12348411009602	6.08582615163318	3.93723138289073	9.37197066016424	5.99451636733346	0.306378910710963	3.54442356218942	6.57267749178355	7.55360856042548	2.44326184859253	6.80750691227864	6.56475921899936	3.46398857664599	7.88443552319039	4.12197687719881	0.258579224184294	2.85736398670578	4.4286717109401	5.26616811028997	1.12994238397696	4.23557389936858	3.7907928859056	5.37281283491246	5.19042917830769
TCGA.PQ.A6FI	0	0.166201252662703	2.94448367114875	3.28546140513704	4.09040463508221	6.41386652512998	4.36316406692223	9.63431718285712	4.66764806097261	4.15315678806142	1.24129106193372	0.655351828612554	5.48590335307443	8.56060376791867	0	5.12510552490931	6.89369226473888	5.81044310384517	3.89632998175464	4.84346132504805	4.46108321449608	2.32719871936707	6.54682810981994	2.5503096787551	5.68792570995315	3.39670752138398	6.42886931860479	4.19477261073256	9.62623286620873	8.16861997460635	0.0156402903768822	4.04133060682062	6.76568855491445	7.36850296935208	2.24455221762249	6.20109667089677	6.32512372928893	4.65214800985609	7.40278782370569	4.94726872980347	0.295723024539968	3.23054120146292	5.56118558752431	3.78728618153185	0.422663591655022	5.97418282216543	3.20429725071852	6.55264143438809	4.42131756793318
TCGA.C4.A0EZ	0.0301241614551288	0.187767747046025	2.76421874791166	4.23654619226872	4.43796008833447	5.66801981681918	3.75024203360482	8.95751302047952	4.11478344724985	5.56478665074694	4.27055884248623	4.98106717511162	4.48592910674802	7.83414929153236	0.637285643897247	1.09821740998153	7.41574430303757	6.47398655069235	4.83318358538964	5.74504635873749	4.93864806706715	0.538339500032562	4.94790923463878	1.92371967874939	6.67974327937479	3.4867787201702	7.10224134391647	5.29001147211484	11.5505039593735	6.82936122334608	0.694835630101976	4.47563616734798	7.35805422138258	7.86048115718421	2.64694601683011	6.3397627261003	7.37101687898703	3.88163525616453	8.20223257297412	5.1200242441465	1.29818907014132	5.5111770419721	5.76468054536463	3.80539564898017	1.35032750827096	5.79012559903516	3.05053652370208	5.37978035940825	3.74645251402
TCGA.FD.A62S	0.623585972399712	0.257493447876156	6.43743083668608	3.94258018752071	4.58503463366989	6.33740603904354	3.79138692853704	9.53751079334711	6.0337335330017	6.48254338796971	2.73881106297032	1.36675583194792	5.63794926174865	8.81421361431823	0.209266193050026	4.26881612724858	7.88852652399845	6.75255058183824	5.78971099590003	5.31497923718342	4.37853936712236	3.50170663996903	6.87330506569585	4.47019193059418	6.52115441117305	4.24115374886229	6.68392519034754	5.54268522238964	9.90070562760673	7.50688513862405	0.0655723115936221	4.68245531512527	6.58966163199547	8.27955579706307	2.1036654827657	6.48953811894426	6.72001984060938	5.13879808943781	7.75253720183309	4.5901888036374	0.610889007854488	3.87724363625191	6.51330755464017	4.25023398082675	2.89268245002123	6.87625785210635	6.43495175533258	7.84646134765457	5.91670354054964
TCGA.FD.A5C0	0.0514417113826102	0.166972472410695	3.76688134029519	3.41283571005016	4.81030427761464	5.3827571590305	3.58891247733618	8.76828491285106	5.54358558508856	5.55988638956479	6.15625502618632	2.5684942770373	4.98469871033933	8.76538755213599	0.149129269909933	3.77658831532117	7.38597108388702	6.71157061862069	4.79617721817164	7.78123314427148	4.74564071394166	6.00447667294926	6.90122411748073	3.64241277290506	6.72858720666542	4.09948036918101	6.97885800966606	4.75442255884985	9.66528883338906	7.21507767207256	0.0415233621843504	4.65159708470858	7.28429943050691	8.37054705321191	3.09180136921767	7.6027597259816	7.23789062791039	4.24306732484751	8.15717410479941	4.78074053334623	0.47383885289503	4.50529391654598	5.58748201012272	7.04134046425382	1.12293771309239	5.86555017767685	4.53630161932382	7.10044473580231	4.93914193212014
TCGA.GU.A42R	0.269272578045014	0.308244364393713	2.76968712122304	3.10205338272919	4.51166411305346	5.84439067490639	2.26267368698184	9.70074261761982	6.00780546735818	5.69626373658229	2.17931995217985	0.477988108101652	4.60231434250893	7.75319468229578	0.0639170536923114	4.63705953841085	7.23347683808678	6.78082056946756	5.46287031226445	4.1076292900202	5.06185826473084	4.66215991615179	7.16286056893981	5.87812450209712	6.43418117309411	4.3387666844218	6.08859109666935	5.22019063210777	10.2539102249063	7.64511727525869	0.211386061679429	4.04973530705589	6.30386840293441	8.10673723103167	3.32163952702144	6.84365352350988	6.51239125081881	4.79633298649338	7.87856412037341	4.53835812590697	0.132511039799195	4.37201181168241	5.46571331959596	8.23727832877576	0.378844514469503	6.13072087324503	3.46422389031702	7.26188429991687	4.23643138864524
TCGA.UY.A78M	0.0248869993131795	0.113167056732735	2.20128882762161	2.15318922238749	3.84802696238855	5.67962647284493	3.25507768200545	9.26930624492569	4.56968551215184	5.63351549104485	2.44002198427418	1.34283916046905	2.92160770731354	8.01870148735919	0.0911243336611647	3.24444566084519	6.57109731018383	5.65524591258878	3.3947061958379	6.11146956462316	4.05278973605992	4.0327091865133	5.95376343694034	3.61215194666413	5.3949633708153	2.56230348938545	6.57653725409279	3.93824814768671	8.30669651788533	6.44047553840584	0.033229160785111	3.44899342863248	6.67989666153851	7.43888913766683	2.68443725919546	6.2412204999044	6.94778886947988	3.81832908452402	7.36423535554795	4.06124048680467	0.0880058712900202	2.79724129999026	4.63435512279843	4.05409307789041	2.00601071314472	4.92425669179718	6.63899912486477	7.12570068931896	5.26887599787666
TCGA.GV.A3QI	0.0326651122818301	0.045862297908688	2.68210131055645	5.48129894154757	6.06147164448412	6.25982045640105	4.21284944661615	10.7942171571667	4.88167930067415	4.95237550456945	4.3465527363753	3.51806927218015	5.47118746038699	8.81222865748295	0.0306892040711404	5.11466269715725	7.67677585624762	7.01926935239845	5.85532698144378	5.32215169529012	5.54184313788729	6.80105386543518	6.61952892631155	5.23620558153169	7.44554959954512	4.75295727478016	8.30090024571917	5.05700829790159	9.24413664925932	7.48741077824157	0	4.70496047063968	7.8181385964005	8.32408196284058	3.91497584341304	5.11091024782958	7.40051829049058	5.38595555821035	7.62546045899337	5.70267416420578	1.56778879672772	5.52306006179525	6.11192437139134	6.65243773501726	4.08153563248463	7.29297863422309	7.38364900250285	7.15334327547926	6.43921088007728
TCGA.FD.A5C1	0	0.333080194006724	5.43594856486053	3.11879160592661	3.63633460244218	5.5222692241018	2.88639406639585	9.26894358321739	4.48374484973105	5.68705228752909	2.31176466015909	0.372394965238024	4.59100913083957	7.82184284709575	0.032947164099129	3.74067935657618	6.83706398936119	6.11369841578892	4.06827526197668	5.38243900393126	4.48420259334689	5.90824368972779	4.96168814624859	3.23643138864524	5.64852296560625	3.67244797230445	6.0197575042717	4.24037539449809	9.39754329787405	6.4305746528613	0	2.80310301720415	6.70338867816272	7.83126163428069	2.99139032524814	7.40161937466359	7.47480835071003	4.03717133764464	7.58840882676986	4.65518579462952	1.28770868624542	2.41905341711658	4.2072135008695	5.09856693933691	2.44355361024173	5.12948910151655	5.48626386267591	7.14359545695766	5.87071980081603
TCGA.DK.AA6X	1.08746284125034	0.435415240747814	4.66505730089622	2.84573089818538	5.50473160909995	5.64633261321582	4.00356625879915	8.86698090211179	5.35304799529678	7.57486444475764	5.27429893971704	0.645609441183496	5.10520872342818	8.09374660659125	0.227371422583259	4.69194726147176	7.55253922990528	6.11749142214607	5.05322431417755	5.25538742804151	4.44721550163926	2.38009217286703	5.41917817266183	5.02387630507444	5.90375895541329	4.05790943536701	5.99895592259843	5.04664384297296	9.56816609675752	6.72616637808506	0.0539454249627852	3.473111504737	6.77032163547916	8.41643612258988	3.37421877381338	4.85864746576683	5.81023743059073	5.10157024162271	8.64781923498063	5.09161944712959	2.59387959545721	4.10547694467755	4.34350731507678	6.05161354585517	0.673737314848746	5.84357187369686	4.86348753776492	8.85943135588319	5.9845346672652
TCGA.CU.A3YL	0	0.464459165612994	3.61097166382614	2.60376281970704	4.83564116513671	5.18876092040617	2.72148203327172	7.70869835292376	4.48639903055445	5.26501299710181	4.99708009813019	0.575602776960449	3.38057708211069	8.71542255134202	0	3.18681745935711	6.21565336087116	6.02743275920909	4.78288554002748	6.90117342354693	4.20911799753462	3.26731106171173	6.74404804414163	6.64439565684596	5.83598216479692	3.35133150589932	6.82706954293566	3.91537748457401	8.57912243373928	7.01560238149321	0.0107798387532428	4.52234456065747	6.26985976541624	6.87254437779289	2.69744023559111	6.73497510587018	6.42261145661795	3.44820057203601	6.61785678430465	3.90160064523368	0.775261292347751	3.42571441256807	4.78870658882774	5.55234017934188	0.7827440363952	5.3287862102428	2.70995227069982	6.43374566215811	3.83172526390612
TCGA.FD.A6TH	0.0157829972409275	0.16928366111573	4.36402606568017	3.18358179111782	3.91499497171832	6.75655632252409	2.98883008492957	10.1250729697738	5.16929167962969	5.75777001069659	2.38092334609686	0.203138497190849	5.39666985082606	8.68412092031093	0.296310560708092	3.50451870106349	7.35817557153604	6.45651048470625	4.67692743920659	7.68127496193217	4.63905847361596	2.8461924097082	5.78731752913446	2.60575506687028	6.66626093532349	3.30796761351548	6.22933412143898	4.44649445343803	9.86547238697221	7.78689231923749	0.22675512326982	4.21639277903032	7.1090230412919	7.95745265803022	1.74876176316675	8.06579362302737	7.50679074598963	4.69194167987427	8.32739725128199	5.36310447887224	0.193960936897822	3.68965699399488	5.71094140028718	5.80130871341218	2.35614381022528	6.52374071371537	6.47490972498662	6.75070564651912	7.2421708903589
TCGA.BT.A20T	0.0454429707611671	0.201884742839857	4.41119572152343	2.49965457781943	5.46940738568474	5.22018676183871	3.13922389508799	8.28077123401961	4.37782479243704	5.83279636249968	3.46218322892228	1.06708796480115	4.45098026215732	8.37076498771738	0.111031312388744	3.69353156187386	7.07104933868924	6.40052426763418	4.29126464990621	5.60027272739908	3.93013175157781	4.64445622611283	7.65169752945319	3.21741685841058	5.94551406728707	3.5366248900418	6.67635204449417	4.07753355990414	8.77024068434762	6.60263651697831	0.020484422065084	3.92590450128648	6.96114520586267	8.20053868311598	3.14929188756409	6.46707728027715	6.38712813899956	4.38150488256731	7.54904840728255	4.09629559202406	2.83850810278066	4.05529979112661	4.62321136803775	6.71980633773376	1.13770024147961	5.52621908457444	5.1987887916552	6.7513257972975	5.08911674894319
TCGA.FD.A6TG	0.0538064436957938	0.368489000645104	5.04237730906471	3.06462421911097	4.2856611408901	5.21876179741986	3.98928435974767	9.04720545344236	4.92124112720796	5.66149309282422	3.82505290233587	3.2875609463306	4.2137360959228	8.56811915346368	0.339365460967944	3.4836610217868	6.54995712658651	6.7262263351487	5.33148667492365	6.3515488288755	3.89830510949483	1.60961314376308	6.07111049513505	4.19817194720033	5.99614014035704	3.57761009769958	6.87969841557551	4.66346986764228	9.24449513461341	7.28158142044875	0.0617070847915972	4.7985897392331	7.07886277085924	8.09944249648732	3.04938681315573	6.05414518708065	6.25649366048029	4.09462456537788	7.17531900040103	5.0703420960306	0.622086970988523	4.2807781923368	5.86954079180102	5.90689300009825	2.35388783628491	5.91176826794268	4.57878779567697	7.03496618998408	6.38801384009913
TCGA.DK.A6B1	0.0784732093786936	0.191309967445729	3.57710248523451	3.27254580998359	5.23337041887592	5.9551291066867	3.71700186542817	8.35633575761121	3.8253684268322	6.79192995085683	4.54513437882153	0.252657864194117	4.46690114734736	8.02912210141649	0.0299828662157143	3.56994064890061	7.83464485819368	6.94442276107	5.00890813342418	6.02631760518827	5.12868932884679	2.56481712985475	5.43792347969134	3.00785927550413	6.38614702987985	3.33008507252901	7.05359468868346	5.06431379892788	10.23935937288	7.05948399121671	0.0214797274104514	4.8218071396634	7.68771859990021	8.53626470279476	3.06376177585185	8.6397147659044	7.66427589321936	4.70050630252951	8.25350857135936	4.34816866952283	3.01265805704392	4.77292550714784	5.14863317282429	6.89271401743243	0.140647793154842	5.471216730278	4.97421265573172	7.59540966982158	7.38583048416495
TCGA.ZF.AA58	0	1.07881474841603	6.9290985935656	3.67302492588753	3.81954556964246	5.80968196629998	3.5900869786721	9.72328021379379	5.67424877406639	5.67323981040161	2.15549019774756	1.41435205632883	5.94671448704921	9.08436408622728	0.14509047680242	4.76766009446493	7.90418601450267	6.6075330166581	4.6161753487713	5.15475331287238	5.11111062504011	4.50133085934812	5.0360768800431	4.25937042123585	6.16739004436769	4.60820602275532	6.39289610221663	4.91104438080969	9.60777600067569	6.75796463928054	0.00676478187842236	3.6961051278772	6.35393193207035	7.98818192787653	2.23747194090482	7.21578438777714	7.24735886564708	4.69032769260495	7.9624200398506	5.15055155326962	0.524966331816112	3.75919845340828	5.37459786433216	3.54170067793418	2.26354526986728	6.28568703053727	5.58336563590338	7.30037178087956	6.59671603879681
TCGA.CF.A47T	0	0.0234682805039054	2.37350901551801	1.61936605474704	4.69763483561041	5.74114874940769	2.86880527319079	8.19548245093094	3.47460476964751	4.33629767190304	4.31225855968957	0.610983471435526	3.11945578430581	7.21573586068095	0.0311128408502493	3.52862132476463	5.87580708877831	4.69412243968227	3.16177484148042	5.03867760567106	4.24549566281992	4.06614948093103	5.51350969504827	2.94686183818013	4.18293060851101	2.47840237803727	6.14250942373342	4.02147084379295	8.58052691585774	5.12578333162732	0.0278617753545096	3.18025927416974	6.39801339657384	6.81230568200865	1.50883427425123	5.77887614156964	6.32595480282005	3.71290387463452	7.15427433835136	3.49158376811729	0.105275783415687	2.55060520196276	4.14266666336291	4.8935612229342	0.383275739763504	4.91543963333488	3.38108952329508	5.83033392780928	2.61678112654751
TCGA.XF.AAMH	0.698396303325205	0.802482761082775	3.01585434537976	2.72517399936731	3.31327487956477	6.45142873626952	3.74895492807503	10.4914492855844	4.06750104856657	5.36417668739239	3.90172613265012	3.13781498110265	3.83151246880648	8.46072741279146	0.0714881055841824	1.28143119699561	7.30101963823696	6.07994978469416	4.02685316370527	6.44523671820175	4.67908031202832	4.65071286927624	5.57143411587651	3.53028303456628	5.86009622559165	3.49754849988246	6.5736184090375	4.65457874917588	9.25298491854785	6.90675714014483	0.461214212583979	2.92404286099436	6.87989197169576	7.37611062572994	1.38741768867495	6.53398843211462	7.3811397188928	3.94631913744168	8.98323048796392	4.99894013161127	0.0210532520540752	2.84657354703447	4.32370151935505	4.99294513196551	0.631895859053804	4.83893664428316	5.69774046462951	7.4896842183028	5.66304284022404
TCGA.BL.A3JM	0.103128316217225	0.181802255158941	4.46704466469022	2.66796022881746	5.49633131736784	6.16798006019493	4.97340463667057	10.4008571340933	4.47789099637546	5.74693615119085	2.20804897901997	3.59794825004376	5.4512770620982	8.89317743251141	0.376512661288479	3.22732520926598	7.63013386300222	6.24485852452487	5.20383151234706	7.36884952458899	5.78658329394176	0.677981733854701	5.53763153855867	6.13099056915657	7.91074045569649	4.64088695535065	7.31485057406274	4.67227257793834	10.7571997210941	8.18515641796189	0.209390977467428	5.48407044284914	7.21164985306546	8.60785106965409	3.99975652466804	5.72009510652622	6.85478736571315	4.80259132515576	8.39686975038805	6.22804519863962	0.257734802128645	4.74733368699831	5.69057353732565	5.65924528178056	1.66143038417916	6.5047872142332	4.39644723199354	7.25831633771261	5.51185383650142
TCGA.FD.A6TI	0.0453031679565722	0.124328135002202	3.92554375869849	2.78847691185191	5.02144419261222	5.65709403275048	3.83008288827462	9.26788547440463	5.09852483185283	7.16008015933842	3.77577750189072	0.658005776913121	3.58329041035939	8.26468983116743	0.0244615301409958	3.28903766509785	7.25690875068162	6.33162640204253	4.91884892948423	7.944074821515	4.17235149636708	7.07806325577682	5.81012686909967	3.42399491922952	5.69107347859878	3.35659458199613	6.18730851948524	4.56012797608126	9.09493565586141	6.80622737605188	1.01514070515899	3.70688413801626	6.80011299604103	7.36858765174278	3.45755489494927	8.96150728528744	6.4070756754166	4.36347949207023	7.95399559893017	4.00613641864081	2.34258318949978	3.59863913890855	5.43915102645683	6.41954394767913	0.336511915512762	5.47564265179321	3.27394848415796	9.64356094809404	4.75948077651487
TCGA.FD.A3SN	0.018634174139051	0.0773797407970136	3.25930262134514	3.25531944070579	3.94673086014031	6.13861790305405	3.97518993756185	9.54273203343805	5.01207696501482	5.27815949616679	2.04365946941087	0.995375973474553	4.78573362325031	8.53407717009266	0.834387614605389	4.50214598808585	6.79970125359029	6.25983928326483	4.33515450167582	5.20634237069754	3.79637971371051	6.51945384063082	7.0992741613745	2.39990934596295	6.17583194941765	4.16185544302135	6.12504144743462	4.30806229742196	8.8499361026576	6.39235177225177	0.00633393372205049	4.61393823760464	7.03936763608182	8.25476125687436	4.01633585304644	6.398627416719	6.65677378523388	4.80601465429897	8.28870691917178	4.8144683915609	0.123931008319631	3.52980845560847	5.00284651269882	5.82606284652597	3.77625140923113	6.69272289348539	4.67198397951188	7.16310922450249	7.2600953042235
TCGA.ZF.AA51	0.12313642685606	0.143654634526038	4.72074359919139	2.45451809777138	3.84160082740555	5.02467871237533	2.08691960673733	8.71546819870529	4.57953015717383	5.56872530766024	4.28950251862371	0.848958382792395	4.80668494381735	7.50177032189998	1.17280750997543	3.53602802597335	7.71295200840848	6.18923154864728	4.24008531194441	4.44295676194903	3.95661428755723	7.91104018504083	5.14694435119626	2.92747931996283	5.34809429129315	3.53909675837395	7.05665071962961	3.64594370120014	8.68642173707444	5.55849112425269	0.117163075465759	3.25799119678828	5.9103249278338	7.54858381523897	2.991136320059	7.77570969408324	6.890590176791	3.87125225885525	8.03009380622317	4.0075274266289	0.527070335512661	2.66393660635517	4.36654603320483	5.64937403172543	2.59843667127352	4.69874633245145	5.89671989639016	6.76238336761713	8.86502953413501
TCGA.GV.A40G	0.0508847400250935	0.0411027718191281	2.62889021902782	3.40169872268396	4.44414358416811	4.98636087241041	3.07700366947837	7.66987786894258	5.28829580285601	5.94688054835801	5.18644113082299	3.41802798992652	4.2157174199564	8.25973902738591	0.132774233276326	4.43885172110143	7.32376095619231	6.07079288255705	4.30979464387458	6.50339167188098	5.32407971199073	1.29519403733199	6.94836489523454	5.31758265181153	5.49830512716166	4.22700937863888	7.74160518187711	4.33518309197409	9.784659871683	6.7933444950228	0.661475990736795	4.81168680211327	7.26914444967581	7.82027535165141	2.36053283865776	6.72186614302597	6.90382883550818	4.54357011968253	7.57253122328921	5.01200095874951	1.60473556976118	4.31540682370784	4.73958351235627	6.74167461168109	1.58654859307518	5.31336921580726	5.35634104020569	7.51359022747727	8.12678292854396
TCGA.DK.AA6U	1.31295554188802	0.0241778143011653	2.65580975435545	3.00579519252273	4.90001180313509	5.21113682698228	3.96412134193596	9.46316978637137	4.88003405965976	5.64895431185795	2.59026666493842	0.193456365749585	5.48823862874968	8.50582425434273	0.0321008431670241	3.65363331138625	7.96074105148746	6.56735073881817	4.34997382158933	4.6528707799868	4.27413490728744	3.60093575182506	6.76125335497666	3.13260974297995	6.25611808962455	5.02553825590858	6.6364100127573	4.76577871092494	9.47467087581145	7.11103235600457	0.07340895518534	4.69832406452148	7.38992296755096	8.55189625147078	3.43823961461754	6.935576431656	7.34642331257843	4.47219530363577	7.75952272075303	5.17964639610635	0.119953717505568	4.51352864425953	5.57174657696762	5.43566859428428	0.460794976826321	6.77484634722024	6.75673243731905	9.25972184668863	6.81260988868878
TCGA.DK.A6B2	0.115299644025547	0.73794629339405	5.53167464874218	3.15367564979724	5.34954574473822	6.60504090173242	3.32959723929323	10.0568946680503	5.65706258301727	6.3898971621151	5.03306613817295	1.21840921134314	5.3079894641993	9.1366105286466	1.53560509780631	3.80175879174394	8.76954134181104	6.79376585730965	5.21553105835489	6.0396670219621	4.77705143276904	2.87249389725318	6.3030555660354	3.61123140891171	6.34889277138967	3.6520619416686	6.43668989114008	5.37891732418496	9.85582108866373	7.34914143158595	0.0900404154727707	4.76571507197297	7.03612524710903	8.53572211515556	4.21270939953155	6.72943313002064	6.67706984217447	4.90628453641	7.80652448939113	4.99451636733346	0.717736733997482	4.06460697529739	5.74121887545312	6.2254908860171	2.64745267005425	5.55106991288347	5.6586228064587	7.14245530483184	7.20401547739989
TCGA.CF.A47W	0	0.0560285389227513	3.55439238621029	1.6399267127488	4.08285584199483	5.34402598771792	3.18051390017729	7.63848442537949	4.20629157109479	4.71383326018628	4.85450937862042	0.558561531800457	3.0602030617854	7.91177965068381	0.0497701518163845	3.45258225693862	6.30252012215491	5.07070702931552	3.52574316666231	5.74776333225061	4.52679498575691	1.89917563048051	6.07226232697399	3.58977546945217	4.62432319060556	2.35233480531341	6.78329556013592	4.52633177898344	9.53698925984616	5.87342688620309	0	3.04774776327079	6.47091587252616	6.79341863249461	1.74273923285585	5.57584174618897	6.83956158249599	3.85491325255944	8.2434229816232	3.17296748059609	0.0146409468817532	2.4255398699976	4.12137188499968	5.85222361626563	0.371949104138628	4.63422151168511	1.98786654898722	5.42983352361509	1.94268339633597
TCGA.FD.A43U	0.0422240737629849	0.18840092460321	6.07853298454724	2.17967027934743	3.30547446370585	4.93826696990816	2.60575506687028	8.30796579261022	4.57071793033955	5.51752137144541	3.74870810165755	1.05977058109025	3.00230646738317	7.93552398402204	0.223051788368442	2.66250175731432	6.87554663814194	5.62513895729131	3.76226376110803	4.61402071906701	3.8952444469733	5.08544590219427	5.76870571848127	4.4201994137142	4.96061827730952	2.72242230577714	6.43132208831996	3.66400489691765	8.15396793404661	5.55190970583768	0.0190613650934302	2.92436597085857	6.16938990280898	6.93943581916827	2.80912628806282	6.27563846098396	7.20147115676645	3.07987300589087	7.08063954427777	3.79974010223814	0.242206148570875	2.35230655290634	4.08763256009541	3.54193603897414	3.04103266150246	4.05548201258905	4.49986501661438	7.15822491823196	7.25625964791009
TCGA.FD.A3NA	2.32103334656136	0.177854025259949	4.38225914609535	3.13160594583898	5.11328793206649	6.38994189124391	3.76437800511092	9.45045741598298	4.11874178021964	5.94050036450582	3.50327240007709	0.623117701747125	5.30913252171357	8.02546129447007	0.551786689812224	4.06845585200555	7.41057600514638	6.42565063984633	4.84390849240921	5.32470621302661	4.13408126434517	8.37297037518255	5.58174591550787	3.24026852876415	6.00191705929956	4.61995289306627	6.35021787467287	5.09807841694772	10.1115448106178	6.79390368369059	0.0443241688122014	4.1323465194901	6.68726649292523	7.94817797496383	2.75979499575751	7.06557554266167	6.69728870739997	5.23774343217405	7.84004710866971	4.99837605443825	0.279174108489047	3.85622879821904	5.11694690774659	6.56507922360438	0.900490088630511	5.86739736329002	6.49916662434096	7.95478083248912	6.81272539341042
TCGA.DK.A3IL	0.0220481651801732	0.0813396274519388	1.83673208045914	2.42685513232421	3.74090597907956	5.21573683123887	2.9250309692759	8.0250609180253	4.27868361580325	4.79828385778248	2.39859663641581	2.80459054480184	3.6785452117753	7.32535673001159	0	3.84210390125256	5.44118797836557	5.12695221315219	3.88974609074697	5.60451913029617	3.20711196120771	2.41829790985863	6.17917462106168	3.35780533369946	4.60373315238766	2.63918584805831	5.4855781733987	4.15379723102795	8.43717154902895	5.84324271528281	0.0441842575440038	3.5479309762937	6.93109560176175	7.04955562540104	2.93708069010659	6.30469720754872	6.31367213856872	3.53868714337703	7.54645695607652	3.30929262305752	0.277984747299765	2.76506791656438	5.13017309126122	5.78270734800262	1.00805655487106	5.70753583414455	3.98143256699648	6.91999310455689	3.17191134655269
TCGA.XF.A8HC	0.0210532520540752	0.0585243118408003	1.41565051441473	3.56770362921738	4.52307261127999	4.82026577684981	2.97052238530641	7.54760945824514	3.7768725186506	5.03067596341713	4.28789333986578	0.0359053837421279	3.90161029849939	8.55853321613453	0.0392787953513676	3.36206304328864	6.85777825735587	5.62088547476573	4.09612688930501	6.4074105393693	4.50430894003412	1.57763426526733	5.57092129034186	6.04528132254453	5.80658184262093	3.12503938037192	6.8852448886086	4.32656610971611	9.3248515475902	6.16498132157495	0.00705194251649002	4.66303714567117	6.77422304664762	7.31073818843918	0.951811566762708	8.51514157285909	7.75860699385839	3.87992137035371	7.34932546562612	4.44183534589841	1.12558498213352	3.30310855138107	4.69180213291815	5.87518045348502	1.48042024221384	4.77905480739899	3.89770511154861	7.20801970642345	5.50353001482132
TCGA.ZF.AA4T	0.14326279303862	0.0947765568955973	1.58327837390834	2.26861404553364	4.9629653918069	5.59760566089283	2.94716117191205	8.74495826037769	3.60043628191349	4.55251848074265	5.04968739413602	0.0391383939069583	5.11480010164193	8.0276644216586	0.0427843980892395	3.9356388948897	6.99545172998125	6.62805760990051	4.30353236410601	5.42136469997741	3.8545642323335	5.1367327876041	6.68194675751431	1.71409162198718	4.82446747251892	4.61218144136686	6.9474768081779	4.52000729616574	9.17178828065272	6.55759236089956	1.48418970114827	5.09577254936932	7.98674085143961	7.82277730240049	3.07821700202921	8.46833934472779	7.53342084701009	5.7497273291802	8.4174268148647	4.95073434571065	0.991608008393159	3.65257827379065	5.09854588574849	6.60778598544484	0.418351887785521	5.58885552567278	5.12929126089307	7.17106868531696	7.05448602161337
TCGA.E7.A97P	0.033229160785111	0.311038030022305	4.5661575735195	3.10571159737133	5.49330788159147	6.06554000051511	3.81554468929416	9.72482060636626	4.12967867332579	5.42044197859302	2.75719396954664	1.09969916972427	5.13865066588866	8.0864483548971	0.159112461230858	3.91079980705105	7.73924933020904	6.48672402528459	4.99743694091395	7.07389198074136	4.49837215095084	5.86946182790584	6.33307661503745	4.28401804751167	6.08456605845214	4.13093086982645	6.29472550128898	4.96232691037399	10.0738404460872	7.59394082959864	0.676628488242969	3.89279900318343	6.50134359927713	8.0172131881191	2.68983587744717	6.64366141279646	6.28615666204646	4.81982654430283	7.68266318208895	4.93703830492489	0.796099327703432	4.07247457550083	5.30630234644253	5.75173417435399	1.25229454120184	6.12062565483281	5.17518524441666	7.56521634670942	5.68908665491861
TCGA.XF.AAMW	1.73738391507446	0.529671048347783	4.89084549457885	3.34184346259505	4.87816129537383	5.10810622368613	3.12867283402276	9.6196219089257	5.34323724728342	5.54909000524211	2.84096670448742	0.292310588204426	5.87833789004147	8.73366481205806	0.0692897127155347	4.56127114067734	7.82481557735749	6.9088513278682	5.61833263918175	4.93740089346056	3.97706922883967	5.50780098170142	5.22680520741672	3.2060180040209	7.21327047853803	4.31178645340988	6.1157532451596	5.47755429177252	9.35630736333449	8.03027151323293	0	4.37480997244321	6.82509107429082	7.96318104677805	2.00665708190145	7.0362043897194	6.49674674441543	5.13271255161296	6.87997771610701	5.00139693429001	1.55006336316472	3.18794189857846	5.56592308576523	5.64881917057252	1.7079222944723	6.2688404499909	6.01320541042734	6.9276037616922	7.31108618059032
TCGA.E5.A4U1	0	0.139338513601429	1.8817820659677	2.50589092972996	4.97107445811219	4.34581504253673	2.22660100729603	7.75860766005284	4.79575136559455	5.26219634737889	3.75129231864179	2.70818723602071	2.83911306555634	7.98011272326371	0.148088082645336	2.85680646187454	6.55919657504309	4.88762762047537	3.87340965968511	4.80864761579484	3.83418532699013	1.38061863817738	4.81958133309302	4.29230322509238	4.47459179139458	3.39064017395027	7.843615839555	3.67057977540358	8.51211861710272	5.27002802347142	0.0207688650945719	3.17290349447638	5.63685949247582	6.69525335136084	2.83187724119167	5.91080460301348	6.75408310905287	3.12328544421904	7.46801140379911	3.93636468435112	2.03449746419945	3.59705436845572	3.34291025545691	4.47466965916094	0.294194309759318	4.52165382826663	2.92290189447447	7.57284723558948	3.76543927073788
TCGA.E7.A8O7	0.133563525741106	0.0457225357346006	4.37739448939573	3.10306115633355	5.81569069641114	6.14110371625638	3.67192738481474	9.31065458513065	5.81990571818793	6.05020781744055	6.48351592344864	1.01877658517918	5.72817358450396	8.1104566872469	0.330099418068484	5.07787104991769	7.53416512428118	6.48660819397556	4.66968444822207	5.6770458743419	4.75818589742087	6.01589893617477	6.53294807828187	4.25799873711793	6.97951322634008	4.48324825933789	6.56656403017117	4.66974679912544	9.34507830229698	7.0518310284994	0.0381552010259688	4.61616946618673	6.78177410094543	7.88571772384798	3.75154941479161	6.94086560688049	6.20150644361695	4.7812915117834	7.95618794841877	4.33104590842259	0.552967210879845	4.31077635355633	5.53134714736134	7.2312797515006	1.36977355586383	6.30215817380448	4.22315221236809	8.21147172616326	4.46825095059872
TCGA.CF.A3MF	0.00403390128448972	0.0229004021100788	1.70730390824728	0.632454357689422	2.70648634825951	2.62274297576037	0.598936833822527	3.66269543135838	1.84811712613261	2.38675577543487	2.84815719709907	0.0483757045389763	1.15257284546758	5.95562433687607	0.0305479641629666	1.59774568541945	5.43697798934232	2.40582902646349	1.77479759980041	4.75886811850936	2.61828564815392	0.56900492681818	4.47958627518372	1.61541629726287	3.10433665981474	1.32117769834609	3.71365182956794	2.65736561555837	8.26850082997986	3.13168825057585	0.00547185121005949	1.88350351923769	4.49196209583728	3.89818900033277	2.63554545812265	4.00626211318484	3.96005755297336	1.34147345686131	5.03930073184284	1.97147917727758	0.103262626606085	1.95668862262736	2.28841762731172	2.58183327024072	0.0630887120192842	2.32083122979474	1.5025342858955	4.84230508168293	1.53052026551519
TCGA.4Z.AA7M	0.878921479749851	0.871055075086629	2.60316935737447	2.13855237515265	4.88234959001766	5.67062509364987	2.55718949647033	8.93691820681395	5.15949194890187	4.66839147689582	4.21628412190047	0.289480386137595	4.08425990002542	8.50392668337329	0	3.37565114339594	8.645330231489	5.70940368652451	4.61597532743856	5.4241797287093	4.17008529198643	3.08137371719665	6.60781113196466	3.59135628215981	5.97748371840465	3.95046841415012	6.71452303801813	4.5462833066758	9.61505483515927	8.03321704487329	0.0892269420703955	4.93179177506668	7.66513762182594	8.4185686225626	4.94363538399653	6.62692676697463	6.82679760078483	4.45484048552063	8.23391106214398	5.04857188014756	0.121280699792729	3.48457641700068	4.90233893359245	6.57089701005751	0.6263924089757	5.75292517161053	4.86493392319084	5.5284181650377	7.51319699712365
TCGA.GC.A3OO	0.104873376726018	0.0600473836699389	4.74190916533551	2.60238561310501	5.12955916356532	5.88072225328243	4.01230942991365	8.89893115176434	6.28314207678284	5.42248195176071	6.44630089980133	2.93378034118133	4.30421896871636	8.72337630186381	0	3.74476388695329	7.54051477241131	5.97288101908476	5.04790041302865	7.42845816375647	4.62990444871608	5.52004188008799	6.63589366323973	5.69649744394798	6.13051496456573	3.65931950403348	6.83710941581752	5.24277016280542	9.7496445438143	7.47477266526959	0.105543992198926	4.54812832358559	6.76598684372545	8.00158158887881	2.3268536939456	7.08596526814497	6.44472006715568	4.91822401755108	7.76779381776826	4.83469099285614	2.85385596039634	4.22108051829048	5.92156724525184	7.0753582735887	0.824238326603714	6.01979975110934	5.90422154686816	8.26166197192365	5.61492181638486
TCGA.K4.A4AC	0	0.350949786310205	4.59102708899111	1.82680268428583	3.99065540204741	5.57438917048522	3.42838362416021	8.8154527868866	4.36542659101648	4.03902430767155	1.66161280176004	0.682483407005739	5.12573787894356	7.66408456515516	0.190425227369271	3.48300312574692	6.72235945783346	5.68005424824506	4.31720275195042	4.28335139510475	4.2996183266245	4.52061082378858	6.3804853082228	2.7813177436039	6.14146140257125	3.41872967673653	6.33245731968377	5.11322541160656	9.42901813447573	7.44818900631986	0.0144981269993528	4.14216016792999	6.66717826295965	7.20136431076165	2.17759892932773	6.04944344914309	7.32389422989558	4.45561655234653	6.80773229202608	4.39668012471213	0.808343859631497	2.84229502332767	5.65467325888734	4.90478272172618	0.351176002702812	5.78075103013971	4.15963725817466	6.46752566984109	5.57359568879844
TCGA.GU.A764	0.418999465431266	0.134615244425108	4.89478866664396	2.32161066706003	3.74259912509114	5.7347854782524	3.25323293853803	8.95015343178822	4.26405595306581	6.14267074728079	1.49415956371284	0.811799812445773	4.10834881364687	8.2935309648013	0.569296645561645	3.59794825004376	6.63272480276002	6.04544297076117	4.42186285886129	4.30252377773564	4.66060351534501	4.75572615880514	5.70996880768712	3.84608206168726	5.63807094019982	3.5937959543816	6.46641340786505	4.20210422851856	9.68930055849552	6.59722573866904	0.735175542253811	3.10596296862646	6.22493550488325	7.50505726582776	1.62555105107931	6.39336471395707	6.15075056109462	4.55068522908162	8.03259018299805	4.99424933275485	0.480161699348165	2.82552107520564	5.26667786606636	6.94463007908731	3.85528212501032	5.13815914522947	6.50068575338514	7.88738513730619	5.72981648818681
TCGA.G2.AA3B	0.02091106558169	0	2.60613423079851	2.24874733869646	4.69870744451986	5.59874036207171	2.29906878014697	9.05191991509187	3.73142222246213	5.56937868083139	3.62509511059851	0.0959919129246028	4.16090405777965	7.74272845581855	0.132116159533725	3.03648575051129	8.05466888847988	5.71448182549956	3.63494170342895	5.51893478316621	4.49526663902482	4.41503524506608	3.23935221189833	3.9113368557646	5.41638038385205	3.64089852064295	5.94092549310825	3.8440039371541	8.49092706987983	4.93386058202903	0.0822938359514309	3.41647496952764	6.52763182356253	7.53570073395657	2.6819214654401	6.8445526219329	6.05944397225182	3.27918896930086	7.17568826224562	3.94895587123934	2.48892626752413	2.98797566083537	4.24361577093797	4.37475434054581	1.7200157350828	5.48149915843052	6.96937155465275	8.19190508432139	7.14787649963326
TCGA.BT.A0YX	0.115832298652565	0.125254339031466	4.78123380009933	3.25785546411516	4.67499726865437	5.93338379147224	3.33060142210426	9.07682681796862	3.98361385722197	5.04177740945777	3.5846017818692	0.274172189022786	4.66899273928194	8.89021350055921	0.0680516429977898	3.859860249002	6.61303947323825	6.41802292844545	4.95636802527685	7.6175879450434	4.24835266617305	3.53210496609438	7.65650137593007	2.84573089818538	5.50262975295635	3.59896064676216	6.67659746148164	4.70036758158562	9.08598411686941	7.25865082653519	0.0184917490398792	3.88246698091856	6.3749507810967	7.89676045599178	2.44998388702916	5.60031138741224	6.13029460972793	4.54810365665035	7.79567280283419	4.63701895162359	1.8848713917597	2.82409572855238	5.04900773046247	6.24881373932719	1.19993926779604	5.99190273530726	4.63638100925642	6.7789786143836	4.91670115235534
TCGA.DK.AA71	0.0130691500195213	0.0720371807728801	3.13147424849271	3.09026065227318	4.07268036243756	5.80098270694525	3.70941195818655	8.87513098685471	4.51475980942788	5.69569322033021	3.55334821456884	2.8043427300218	3.73922164700396	8.22771990034554	0	4.12079980973252	6.67021151187164	6.18161146033741	4.46134519877821	8.08976242439818	4.50930313224468	2.0663647834844	6.36866010798669	6.22705367612709	5.93124810308651	3.3037807481771	6.73544906589805	4.75504244997637	10.2646075037471	6.96486528381912	0.0261626544896757	4.1345659622352	7.16378853030343	8.07531494834514	2.12693982714706	6.5228514106165	7.67978690348444	4.69450693769369	7.79510585543948	4.20046511853827	0.135666196969044	3.58189351180245	4.90803948507753	5.92974366442766	1.06598582949859	5.17498558554938	3.43464157041933	8.26518651062159	6.50986366105114
TCGA.DK.A2I2	0.0418036876570852	0.136978811963504	5.68599339378387	2.82095500019441	4.38446431478275	6.25177778373006	3.78346713141037	9.88014551542352	3.16587978938436	5.17423462084343	2.0164963198962	0.436055206028553	4.56151555030575	8.21871288609279	0.207518076982546	3.93055758075304	6.68722589434519	6.50555752197495	4.82792569882786	4.9097011115749	4.64488302313453	3.51177162607057	6.42110377111404	2.90783284859943	6.84543485112159	5.18842466335658	5.69997909196649	4.92852666573405	9.90125927026394	6.3626732684646	0.0056155674069098	3.28522464546786	7.10442787384147	7.53000751677767	2.12353377229099	6.20185534490078	6.91497106129709	4.58668068876105	8.2555097027559	4.95316278447026	0.612399683428007	2.82099583272699	4.68353926496085	4.80547303917111	0.873970646251952	5.24443804934564	5.07512184100488	6.39513650947719	4.97083065200403
TCGA.XF.AAN3	0.0779265786850691	0.058108649401174	5.23604098797703	3.49046744387077	4.80934241058821	6.04533375097772	2.99985572328195	9.55538326627574	5.91235046982258	5.85293019371033	4.1238399847232	1.51333914094596	4.38961499256737	8.68678168525034	0.0312540254705008	3.76437800511092	6.91990017419364	6.31445182672643	4.92673955901793	5.74108401464787	4.03074216547203	3.81557542886257	6.57550445534195	3.05172011644733	6.3481792946712	3.5021141557618	7.01944728565076	4.69754031887946	9.29350659497205	7.36948131534498	0.00848688896549116	3.80960994600874	6.76906555549003	8.34034640049104	2.69381030797491	6.93450116874174	6.34494209056003	4.93656256357837	8.09576463900268	5.0217772969902	3.6511091107344	3.81554468929416	5.49629935648576	7.35148875913152	0.611172380044005	5.92828740712821	4.58027816766505	6.65273313739966	5.60126863572555
TCGA.ZF.AA5P	0.737773277258939	0.337425664282688	3.33674040696729	2.54361960839827	3.91752723171726	5.29320492677423	3.15767434702979	8.82229039030216	4.85707529538708	6.40351826316727	3.02108879648269	4.63721607675255	4.12513859604082	7.72054661958623	0.0705267208766824	2.76761242771675	6.88774701932169	6.1044855349062	4.91590327420792	4.80145875512455	4.16586371434003	6.82269956044626	4.74946990809063	4.85372623913196	5.30460595283534	3.48605786822046	5.76275807048047	4.21431912080077	9.2191075193151	7.01320429359106	0.446362111878595	3.52694518304753	5.64299320008063	7.37569631638741	3.35167072743277	8.30425730668117	6.2971217017437	4.07051813419842	7.42438719114581	4.30464975581813	0.754203395676398	4.05727696507325	6.27352148442385	4.85042940259467	2.10003572116184	5.49213519577773	4.66230805726708	8.23778787922264	6.11601327323429
TCGA.BT.A20V	0.639510023175194	0	5.65956783534814	3.24637768239405	4.82796125514531	6.26252524001074	3.93441270684228	10.1090776451639	7.22383085671323	5.61545161084114	2.47451391942518	2.30970007359729	5.92183855736937	8.66246366027867	0.329295848102515	3.52753330525616	7.63978276589531	6.81232622118767	4.46442649078289	6.43457819110288	4.8745068242256	6.38559324498087	5.80736780320582	3.42445185957122	7.74625968566683	4.06924674198407	6.83592659997878	4.27191864215417	9.41220251084433	8.2377462997669	0.116364756691785	3.91760360822989	7.59307883189297	8.54375608020132	2.60963678113278	7.39402446035153	6.9390819718095	5.52814619877728	8.76376012169318	5.9032696999518	0.0697021666300674	3.86437436383185	5.35677766780427	7.85236346117674	1.05192888499424	6.34549040867702	4.58935602387377	7.12855530294246	3.86740230572754
TCGA.CF.A7I0	0.0675010485665715	0.116897018288262	4.29098462226363	2.40838579140641	4.42625133422069	5.41630268383636	2.65738848335584	7.09439126946816	3.51461464971596	5.31425059873179	3.97428150006869	1.2909551425076	3.36476851344183	7.58426352601412	0	2.73874622322944	6.71324077733269	5.96261379930902	4.42061040243401	7.3598347580617	3.87226732868746	4.45493916124739	6.72716215990156	4.14328728624977	5.43229133824778	2.39865135650081	6.05540175120963	4.10430310837714	9.40948364753118	6.19749979730501	0.0287105859541401	3.99229712174362	6.10325842959569	7.40791523814874	2.73788141477489	6.32413373141791	6.67300937379253	3.94166975365654	8.54882344938721	3.57333816774584	1.34027740476625	3.28466218548317	4.22938027045133	6.67524997441059	0.860764202628828	5.38008524441118	2.87823487911234	6.06954321398241	2.60620531294249
TCGA.2F.A9KQ	0.00877370706601613	0.164013888525057	3.061741641603	3.11970477238783	4.8535765462548	5.6587741669147	3.20536123131835	8.51507926713135	3.71005148978042	6.2037884533086	5.8575555861168	0.809496764000886	3.97468532068776	8.1268035740719	0.324349788902188	3.22786427254651	7.74791166441163	6.5208323682297	5.3151966698967	7.10135382596758	4.57776113835644	5.92954248061424	6.95008926028249	4.28886053863466	5.84240817578134	2.79416629751484	6.11266886011907	4.88615503474455	9.22794583645309	6.76620422427249	0.395172505995779	3.96873590267959	6.71189407047239	9.26445597148453	3.27655621838606	6.04679442730764	6.87185473475034	4.39633762240986	8.32165666235037	4.00591193685619	0.741488559249812	3.9742447834978	4.25319511174321	7.22104667396678	0.910041844653247	5.69260852792526	3.80778766566158	6.79973880730006	5.29780036071128
TCGA.ZF.A9RE	1.52346159117187	0	2.41408139707042	3.05029272225817	5.05411479028174	5.34794906560173	3.53804145333366	8.65345310654715	5.10119201829816	5.53597516673224	4.48473107432163	0.283329168051641	4.92922763081447	8.49817665619505	0.172231468825481	4.46126660848879	7.25362911461763	6.11173662450649	5.142813677124	7.79647121679364	3.76986692859711	5.79294122451161	7.62947611108394	2.19184686647219	6.70649049246816	4.04575747754748	6.92762390839119	4.89357093014274	9.79495969885894	7.25316579529504	0.668028329189949	4.68407812857277	6.71009145109359	8.12080499259192	2.22792586695535	7.38374835015287	6.02023771121403	4.44119794006653	7.33429563517343	5.18510139699751	0.704871964456353	4.13395801010055	4.69268384285002	6.24688877881809	0.655443425389886	6.43502845744535	3.32155294540518	7.50237197739239	4.31446451583938
TCGA.E7.A7XN	0.280124891975729	0.164528860881369	4.98054633172687	3.03699557712874	4.78382854305458	6.17477391697777	4.20386674151357	9.41843727842808	4.51721269205056	5.18716993073396	2.17574813363979	0.150689643247321	5.30538325814453	8.05322051218667	0	5.14288309508178	6.74889188403833	5.66528190394595	4.56227906362987	7.41420912073511	4.59856768298774	3.56103280141689	6.60074549796208	4.25777251008352	5.55123298785497	3.39880182603374	6.76673163358914	5.08962526240096	9.63042148968863	7.98891981554248	0.00690836934217749	4.41147370201965	6.43720443078222	7.5651409306145	2.19216259611867	7.03227720097433	6.97438934959197	4.35414886370887	7.70099241415662	4.793110351676	0.277508728144778	3.13914201914569	4.9686760079844	4.80439952466878	0.418675712942892	5.89962761056549	2.37692934016447	7.25718321064888	5.00449240345279
TCGA.G2.A2EC	0.059078342201253	0.0915305931206165	6.32359524739148	2.71609098647023	4.26373304205692	5.16244369788817	3.41352638679689	8.12225546123018	5.18137690712873	6.0838047945303	4.99899427141911	1.94215789273779	4.17284750429357	7.81612478818648	0.0736831536164398	3.88735954625253	8.96218922969993	6.47707499969728	5.27750128909911	3.85557117533953	3.76719924991457	3.80495186506914	6.32898183197812	3.54468320538365	5.8732939905942	3.58065202752484	6.18824661318449	4.85077442472757	9.28610443696344	6.56292010270288	0.0829750272577682	3.71364083303955	6.03006676193307	7.79221960937989	2.38540342554095	6.35976010052157	5.87917887076852	4.29906878014697	7.76497174677723	3.73516470856661	1.33279384840491	4.12670860219697	4.7327955948752	6.44964060511718	2.12061736121794	6.19628835079785	5.32978737039149	7.53152884183276	6.23170503853165
TCGA.E7.A678	0	0.0683268614345055	4.62452790660223	1.98615605178442	4.4540508366446	6.06335624934799	3.68579441431374	8.47532528506265	6.0139892162347	5.38096489219093	6.05123722344324	0.122076303695736	3.86143931489998	7.83164293619135	0.133300476229776	4.28198008586669	6.28730790658201	5.85322470684354	4.15602440634035	5.94823405358798	4.76634603417017	0.9810489030879	5.7854956257556	4.40069503270535	5.12701414158281	3.47552592731945	6.88684641076261	4.88508622529017	9.43217439435483	6.31608961225283	0	3.33529744750168	6.7492285340966	7.06412622102854	2.87174510040034	6.60984063737294	6.47955070773248	4.30889961531047	8.2950144498333	3.67418944279155	0.0786098346963665	3.14499262384746	4.2950911561803	5.29954140271825	1.70101668077261	5.04157154700155	2.30196802313854	6.84719518658939	2.54964453012254
TCGA.G2.A2EF	0.0738202332916714	0.215989154146721	5.70683165814856	4.24369192751908	5.2425301026178	6.22262104462214	3.59938921247703	9.85259224069652	6.17801343731533	5.41502848240666	1.20789285164133	0.0578314745605733	6.76852311979197	8.8521402647485	0.0756010848240282	3.87338997198412	9.4818476552115	7.31305624975198	4.99489194249266	4.19028298637962	5.14310765971074	5.70402811728091	4.23442467726839	3.87115367033976	7.04282925840092	4.66822126279021	6.91664264036006	4.86665086084579	9.60362115275819	7.08034534404602	0	4.12201002012581	6.47810139685431	8.69738463076402	3.60504386580377	7.40439055564077	7.36898829792713	5.05958024850484	7.9197458727418	5.33194163403746	0.375623343928903	4.40137789093514	6.27158067978993	5.55322839360969	0.722553457884705	7.46761859133516	5.41213115001319	7.71723155206896	5.73654805387297
TCGA.GD.A3OS	0.121015400961366	0	4.83623217999878	3.23851174320086	4.7643567718334	6.81201296693104	3.83154287002814	10.072727383848	7.0601641438314	5.98946148816251	3.23313646076114	6.46936831005509	5.37621049383234	8.82195378955032	0.219462838957155	3.80465249184622	8.20291721037784	7.13223545767448	5.61250289452547	5.28977545803867	4.44036091730943	4.87387224333256	5.74928754035785	5.30318163142348	6.07914980501976	3.76606505147495	6.48042832093186	5.30393414050757	9.97561829330572	7.132959262445	0.0104934192484527	4.89874527186607	7.29518485181315	7.20622904605116	3.72194131268466	8.38847672131903	7.49732814138854	3.22558342875685	7.00027386064213	5.00597479527682	0.568810414880324	4.19194948618651	5.70885489367096	3.19462291883636	1.24810973709803	6.07698443592376	7.10035747505716	6.9270158282352	6.74656806430659
TCGA.DK.A3WW	0	0.144829520838809	4.92870193893605	2.94322746620315	4.66304853475445	6.45432561767984	3.14950326311496	9.36067197535648	3.6426207139606	4.88050432000355	1.43279909892093	0.0604624879861069	5.25362627842138	7.95359176432595	0.0333701384605922	4.21047458815961	6.44744364825498	6.10059926899094	4.47887475950172	6.98962724249335	4.34332253731158	6.5550921723517	4.29939120612683	4.82419249305287	6.33509195842299	3.75379705391134	5.81313215307512	4.94744174089166	10.1426019572463	7.83931277360565	0	3.25969431007582	6.11492084023514	7.42958081691066	2.85019934199064	6.93429003069855	7.13407202064208	4.49019785683067	7.88920215989427	4.4348016741861	0.142740172116082	3.12999182435807	4.69217050766607	4.25187812108937	0.913186225488995	5.92594246894375	3.63512750101653	6.58278780308519	4.61977686663322
TCGA.GD.A3OQ	0.277389698810864	0	3.32398967511703	3.42816919665722	5.50491271508499	5.72977027309887	3.77767219793173	9.5222947291054	5.00215341778353	5.30063626626934	3.42556672407525	0.394075065625737	5.18076450376914	8.70456595397763	0.0607391578576785	4.70775116052691	7.71263842240481	6.68913139554461	5.16619723481378	6.12057381895764	4.32922407901396	8.23692258840114	7.53987455155741	2.83616652363582	7.09501823265326	3.98828476626535	6.66087443836867	5.38162600649931	10.0978702972284	7.42479363024488	0	4.65214227213666	6.95521049421213	8.4238420134916	1.66247897042325	7.93078404701502	7.22656921882837	5.11642714125628	7.79235172642624	4.47344924770019	0.354000718804498	4.30742123883526	5.75434505372779	7.60414324900326	0.795268234275938	6.53734111177543	4.92436121976715	7.37760705431765	6.69394966083162
TCGA.FD.A3SQ	0.472383789694643	0.181547856455956	4.78673226154441	3.21758746765581	4.40411972439612	5.26035692576387	3.94632849608073	9.08537472705833	5.74819821774707	6.91930313257503	6.23518326655899	2.08273664688483	5.03526319087876	8.62357280436466	0.106482330469981	4.12807889472143	9.38978189219917	6.85305873861575	5.81274207666145	5.63478201450764	4.10855791018835	6.64227701743514	6.97158608696245	3.99814133336129	5.68078848787559	4.1049152993269	6.67925769620128	4.74460244967025	9.0546927625619	7.72787009546116	0.0768326955573986	4.27309062735515	6.74229461322168	7.82673151364181	3.92567667435724	6.75775267948107	6.82657009577728	4.19784180743646	7.66290830040468	4.39538503856029	3.0929346924604	4.1053847492476	5.84479488083112	6.51508794277368	3.18297826598651	5.92907609965286	6.06271105473937	8.24946857041283	7.05032755355843
TCGA.G2.A2EL	0.562669826102702	1.09301923313354	1.79871414703216	3.11852584893567	5.6086436780071	5.0745011548549	3.54297612264233	8.58403158700321	4.87208998933479	5.86098017364007	1.17242350809909	5.8812461379196	5.28395139613162	8.33747026610612	0.989938264292293	0.957320316130009	7.39430834156462	5.42079901379586	5.42583859346311	5.88710117304662	4.04540802133007	0.448266660063955	5.11317122501629	2.5742226360892	7.10757384671158	3.58434922499845	6.44904461897836	5.094299418647	11.1530948947557	7.17527108923505	0.00518437585972326	5.55994143815265	7.70610503012691	8.07385128859592	4.97145618491239	6.01188247040814	7.20837191391257	4.8746248549974	7.48739630672694	4.65715407124654	0.342440963779175	6.09134228915776	5.52964918689507	4.91606097373871	1.63491847704797	6.87412807696368	1.94159464067475	6.80796793719349	3.39833668766499
TCGA.XF.A9T8	0.195347598322219	0.299947954060028	6.11338379150981	2.72696196896596	4.4471427516538	6.15484240686923	3.14293617714877	9.18710186888347	4.6025756508167	5.41021558251405	2.58313392866242	0.571434115876509	4.31304264099197	8.7607854701098	0.0666747627244602	4.05506547256509	6.58696885555474	5.95015576524373	4.47307902528486	7.45143945177637	4.48924748172708	3.88635504352516	7.91500752453083	3.51034168020765	6.23095806291455	3.45937915604558	7.42357396927763	4.40505294107885	9.16266473510236	6.96138718108218	0.00604663011841478	4.04510217768752	6.59867486554181	7.79625899863759	1.92797228327555	7.90464606083231	6.79302969350143	3.95563828456078	7.36821483739482	5.22552559024016	1.35208051372986	2.90099235924073	5.37970066293337	4.56399396784471	0.62760683812965	5.77052250682984	4.59309078685592	6.94812656764338	6.21828132916504
TCGA.GD.A3OP	0.092342768995447	0.262793936620655	5.43323322618151	3.20030032027079	5.46540967921179	5.53201454773717	3.54848594676032	8.70003945346788	5.51579759135751	6.0360351071812	5.68227551413615	1.24823120674876	4.82364747146746	7.69996521540225	0	3.87034499028555	9.13653465624308	6.81470550228008	5.51547277332777	4.89108861237592	4.0409362542535	5.99761758715098	6.03064948174454	4.90760214965979	6.3200766510051	3.79293862240037	6.49727863593748	5.14240526856952	10.3708433271278	7.44808243214328	0.0360461001568596	4.30769809453384	6.88313690448343	7.86051033329482	2.61748656641336	7.76501883761193	6.73994258749155	4.603341486585	8.04781754802137	3.68197766944732	2.21654798930695	4.20346742724454	5.45067020590373	6.85233848986535	0.992695931709089	6.15319935796486	4.54493662153244	7.2474196333694	4.62816116539513
TCGA.XF.AAML	0.0156402903768822	0.085968453862165	3.7052591389286	2.66375448238335	4.29992598124059	6.09608892847438	3.66414146834568	10.5575543578207	4.87619767659286	5.93237304104131	3.13150717395636	0.533563348214512	4.89192948398312	8.84126209701214	0.218471210743262	3.93288322789802	7.72395440190324	6.55851102238625	4.67553933166559	6.80709985163724	4.99083689937631	5.10820242803406	6.76477076438708	3.70717136242139	6.51689449416263	4.32221660504549	7.27269976040338	4.65301414371895	9.9304898704897	7.46474013860743	0.385817544851695	4.98322165074267	7.5102854974282	8.23094173650663	3.13116141910465	7.03813105169937	6.66067909372619	4.96829354476239	8.41653070461133	5.31182640684798	0.315566230318949	3.42600974420491	6.02364791423462	5.47018867610243	2.18142064028014	6.24855381085398	6.5019470245364	8.85014244634618	6.41461251791686
TCGA.4Z.AA82	0.0110662014062054	0.0612923384782941	4.43840597360023	4.14208662961753	4.65272166659128	6.25757830358293	3.58353111829446	10.6491775727508	5.58750901320245	5.55672675288815	1.7241263539058	1.10259094958809	5.93996936502058	8.70545752558139	0	4.33295850407026	7.80192624194903	6.5963448282071	5.15664335524779	6.27362778001466	4.29920801838728	7.06699328311083	7.0863305178811	3.1352229197224	6.38155506371579	3.83238371654913	6.61444041774198	4.65662221475109	9.89624762605465	8.44473952771967	0.0074825763312062	4.39380743794569	6.79863250562409	8.25118697702417	4.8099442955324	7.40074967325949	7.08631565487121	4.89114209279364	8.1598768855948	4.89670294577104	0.654893757473323	3.53209249493373	6.45066195881702	6.38017704375098	1.4512770620982	6.42104316152742	5.56757282646494	6.7968741506808	4.78801222615839
TCGA.K4.A5RI	0.0500488796072223	0.110496881917402	4.08578154655269	4.02903759842235	4.6270172670354	5.65679952203618	3.73435195008011	9.10237232473423	5.43262207108335	5.23009539143582	1.92352953772231	1.46701857168978	4.75903329541345	8.47228995596328	0.0745054363636298	4.13924026971887	7.04834409597347	6.65409608032251	5.150405325944	6.32052439129854	4.61787441135856	4.74041491865518	7.39839312788764	3.05798739196081	6.55165751169533	4.51648167747713	7.37378391432656	5.27524548978467	10.4546424969886	7.36992619528532	0.0989584800881688	4.12863984380894	7.39842305741284	8.15690420514163	3.48149270025508	5.9690376419769	6.81045210138063	4.91539660755481	8.12519491856668	4.79429108732902	3.25100703589592	3.26193693916091	5.26592816288095	7.31133326765544	0.887681229342992	5.8209983847219	4.30037269613752	6.01447581011551	7.00566608923125
TCGA.XF.A9ST	0.0862402758207441	0.0698396250686344	1.74027998267288	2.03178334477673	4.04005075915185	5.63267537035077	4.64454851724905	10.400797161904	3.38617635212594	5.57570260436352	2.81434533496322	2.16822482587189	3.85546154237667	9.255678934635	0.260748328396447	2.17801343731533	6.93840577620814	6.03719769987529	3.98196222090426	5.38978705373566	4.66512553843202	1.16710096896308	5.80557364021336	2.47027654480301	7.24821887045395	3.31251996747495	6.36668590242342	3.93074679782722	9.75827685666285	6.30685278957962	0.025312343046069	4.89225014982276	7.44485587157306	8.60018499506473	1.78550870356043	6.34233784136347	6.92281390750193	5.02388517389233	8.79937876943219	5.69640563485506	0.0272956240509075	4.56588349316287	5.19907944220129	4.07551551724567	0.500394166415795	5.48130217107261	6.78459689661743	8.44677398507759	9.82920787061024
TCGA.GV.A3QH	0.775598429707675	0.322851124375591	2.2908961811883	2.96798012581997	4.93619505198021	5.75253184979629	3.65623320629956	9.08797909579093	4.9698319970815	5.42606343437139	3.56989205490318	1.80990829238343	6.2923179512789	8.84003671974259	0.268075022534324	4.38187860369541	7.82730205094473	6.72343978816091	5.09508049190141	5.89927957426737	4.07967677482759	5.07473233814553	5.98768922463171	4.5274144488216	6.7015130168397	3.8870085374212	6.45524501311682	5.58051937866382	10.2769887162276	7.024718599436	0.0469799081444094	5.04397436519754	7.10324583849127	8.290281550225	2.2719634488991	7.64239038857411	7.03289538528067	4.954959340786	7.56463958000226	5.16404205582775	0.267955212291271	3.9577474814205	6.10727357895068	7.13496017262534	0.577247535593151	6.892247720804	7.09658444961994	9.6764386151658	6.11368591547086
TCGA.4Z.AA81	0.0117818594599147	0.245617352756384	3.37197697449458	3.17763081878609	4.10004413394195	5.78595327840312	3.11356715704708	9.05790699915558	4.64395428970215	4.53135650557545	0.752577341476268	0.0791562066176435	5.10364030755115	7.85820484423228	0	4.47176624354528	7.80048644062089	6.51200717805558	3.89959136070161	6.62377031227159	4.72678763042118	3.06168980607549	6.07670445181833	3.52695769878261	6.60450578707479	3.09867220267064	5.9449966193974	4.42593591696333	9.48055010212501	7.19540272207961	0	4.42234738894521	6.96087539616294	8.05791214226378	1.29619307261479	6.81772813046676	7.57135750707567	6.41411861572953	6.80596823811165	4.23597208277358	0.131457785479088	4.08498266971661	4.52480339402816	6.20451441343051	1.4571214579501	5.67147171661394	6.25536854299186	6.84428395568889	4.78139119016399
TCGA.FD.A3B6	0.0194884295913602	0.619835544497311	5.70986131388117	2.83214063056741	4.52149051591394	5.7414346265233	4.15730246631897	9.88067358845288	5.06552492176414	6.10207858565078	2.5251668453732	0.0166389421137891	5.34336162688943	9.08042849367163	0.036327491817765	4.40639380856838	7.91450293498223	6.4811100017497	4.97233882871452	5.10062029263539	5.23714684893702	1.8246456719606	4.43201065697768	3.41543418587318	7.32900964759379	4.10774644623008	6.73206835889893	4.76652095801875	10.3009315814934	6.89435578446572	0	4.27023738387203	8.03865456239552	8.28276087271499	1.12406339602708	5.81372989448141	7.20136333048644	5.91637154361976	8.06096607400477	5.72903335024964	1.25628607058509	4.04245173176766	5.38815853334786	5.58503162820237	1.59086545757939	6.01700657499938	6.17751720937311	8.18651739479889	6.21615411065226
TCGA.DK.A1AC	1.00690836934218	0.194969550093418	5.30027750619937	3.71320090315899	5.7582098872283	6.34141652447872	3.07255174904202	9.45996371922409	4.8977922235083	6.61861602136919	2.73790304130546	1.01849174903988	4.8911372310194	8.23895161772035	0.146785540988701	3.34158731488686	7.94382113591899	6.21900390828146	4.97161252577015	4.67741803576877	4.40563164082388	4.84044309138979	3.68175284027977	3.14681811886676	5.07465528116477	4.76714626984262	6.27113990273487	4.82840817411168	10.7625023828627	6.54216516941403	0.136716384488312	4.30258957660491	7.08835894326919	8.66156648698082	2.08178273131545	9.44522719826123	6.82766153874639	4.32198580153487	7.91116485410993	4.49201979812515	0.329066174450691	5.35616494329863	5.46727295831576	6.53925964110881	2.39445926472204	6.01332155667994	5.34780382529002	7.94113272723976	10.4097622762359
TCGA.ZF.A9R4	0.0842003616746553	0.0533894195446349	3.66223968633484	2.85397569275014	5.73206564464525	6.70599310241226	3.74877249522908	9.53600412295346	4.86724413932803	5.03934460382516	5.01888783402379	0.0958569239148305	4.46437420951541	8.56302310027771	0.0706641007787897	3.92382424563354	7.60603500611611	6.13787234749232	5.01134803413834	5.79991620298901	5.33540107436957	2.84681421347682	6.14052100866346	2.20583038518444	5.48901300240726	3.98631991061143	6.39457759115564	4.9558149435634	10.6631048560087	7.07128214850074	0.23780842954562	4.97267427560643	6.33036478482221	8.36585654206329	3.29639867049961	6.2532896768707	6.30188573863919	5.18219966334734	8.22729054830653	4.75402162534991	1.09241042968444	3.91943543256537	5.80848544885176	7.1141629341398	1.03548315212869	6.16580745027432	4.72519036279276	9.00167587745711	4.01349799174898
TCGA.K4.AAQO	0.0772429989324604	0.31440650755482	5.19856487225094	3.28217288914767	5.3723113767771	5.33955430915598	2.94429624730427	8.37015556016182	4.22407887320502	6.45772888983898	3.01806438936036	4.25571976445892	4.70839142859546	7.71250567797176	0.339593500965398	2.73532720533315	7.19799116573513	6.31006922627829	5.09133170955424	4.74317024834689	3.76537561681072	5.35888500182888	6.48791076031423	4.39327889901621	5.80898733505509	3.27300854475114	6.05785962755999	4.48973559038548	9.58294657969193	7.09609947324975	0.630032633893767	4.05777083546505	7.03253618742511	7.84515380109204	3.06899748649911	7.65533680046094	6.03924588998874	4.54386702651599	7.83855537463372	3.92684390725726	0.954940735089093	4.20677604832647	6.21618127815006	4.55216800535333	1.11922335665283	5.99686323914747	4.80827177250843	7.55309243085377	5.04119916794167
TCGA.FD.A6TB	1.92417591499655	0.402285591869996	5.68537674842926	2.92886298202535	4.44790313844038	5.11891201094796	3.40835861561096	8.98870172637675	5.76293608667396	6.25060729688029	2.87103535522741	1.90133998264089	4.71597571380501	8.6428694096466	1.5020250215177	3.9324864314912	7.06563477762688	6.6129790443997	4.91091970132913	6.83537715078701	4.42991719157742	6.45178807446385	5.91421528779897	5.78452753907863	6.55567506829096	4.16791183940977	6.01460301172945	4.62828367215651	8.89069322119341	7.80620803900674	0.128953220386006	4.06124048680467	6.64979075597785	7.81589303272329	3.63847935710172	7.89440853756306	7.6363614315637	4.72583384368408	10.7665411656574	4.58843881089218	0.977243283160586	4.20248824812598	5.68672741865787	6.36500657615387	2.48073043250549	5.64042137535259	4.89677558987937	8.5964413670582	7.46593203167297
TCGA.XF.AAMG	0.190425227369271	0.136716384488312	4.20193177829641	3.91226662806645	4.14445431392619	5.98891186495402	3.57729588247209	9.50030193777742	4.74748407739153	4.91059356558272	2.77698828914312	1.9631411559292	4.45376119039684	7.88090649141285	2.51442528900889	3.31688428261378	7.14189561676585	5.81846714073189	5.07788386443832	4.11477511998172	5.03870832946592	5.8732447668915	6.05046469362924	3.33262201375964	5.41435543924825	3.99251466811863	6.2677267964507	4.64572471200667	9.22078580428551	6.72353262330765	0.060185765046563	3.98662937096068	7.1446755754597	7.9190492256379	2.30731193906419	7.04867540652066	7.15639459397534	4.0820212693455	7.9087042452743	5.04798327327662	0.113300435833361	3.60889201788516	5.75427556283686	4.31900367545454	1.15003969277415	5.83847532671992	6.72818991394287	6.85889234124118	8.20988659648364
TCGA.CF.A1HR	0.0970713705439032	0.0615688492680028	3.57486444475764	2.72900887033786	5.05095002122987	5.43726103558925	3.67709098993136	9.19940831729978	4.71541568695194	7.99746686200993	5.46741643867798	1.0142838706626	4.19461503988525	9.1111101032606	0.0412429822318813	4.49362812182171	7.64398819033203	6.64064261688166	4.81326814176608	6.30473370781794	3.88322001199336	5.23809132516932	7.59595786249162	4.31678293671659	6.18700756697703	4.07615715041218	6.36390870995906	4.64030278749515	9.51590794977079	7.07484577565552	0.0295588974491164	3.92854087786805	6.64978357209664	8.07204629451574	2.16787170802916	6.78162724307118	6.96878542910702	4.54489953902271	7.9060138920455	5.00501366026333	3.78418986418371	3.32133646862893	4.87705217921549	8.31918617374253	0.738465217339776	5.75176898147785	3.25713134077343	8.83182911678338	7.71781348971805
TCGA.CF.A3MG	0	0.0330881693321878	2.05057134911675	2.51619168979036	5.16320082364442	5.78553747431377	3.44107175343826	9.1179110983288	4.68781656106336	6.30236657939941	5.28099341970781	1.63250088948452	4.03190682467588	8.55760920829185	0.0439043942956211	4.28088952084783	7.45586391810555	6.56586521928761	5.14264215961284	7.08312080298704	3.54909000524211	3.99712075556072	6.69352041090951	2.35603109527222	6.23300028734209	3.21406261888154	6.6526040855466	5.07655054428217	10.4887360147667	7.00315469795585	0	4.57302302062246	7.39391723992293	8.38452302711791	2.43597522589155	7.90827431793253	7.05705163470062	5.00002705027842	8.30521998579059	4.73273591020889	1.69941837251645	3.84380299350219	4.55132528627335	7.99961560581948	0.306962124140456	6.21437352443645	2.84857787506478	7.85203505389832	4.95029109920638
TCGA.LC.A66R	0.0277202583559274	0.379177328890808	4.75786599519753	3.0725860470686	4.22233316657328	5.78297724793213	2.97987901195622	8.62224770510324	3.68115687348109	6.45802758684403	3.3227069399402	0.599032083222812	5.06759139487595	7.452560842815	0.0515809206306449	3.37215811868582	6.92592348524002	6.20561146569938	5.10786359292689	4.98814840438651	4.46947576549004	6.80219321694183	6.10489224204717	4.19010911723394	5.56905658964377	3.74168270037297	6.85448195098175	4.40676113848468	9.58997428899097	6.17616317365353	0	3.97497893743149	6.8707506197177	7.73327162734289	2.18481981543263	6.28786010395828	6.34422132975228	4.68172473417011	7.00042710975562	4.33902333337275	0.881742918147581	3.75951806034235	5.26385695831561	6.82352646912215	2.93581801973123	5.57729890409823	4.45668132048882	7.84732674932595	5.4375373683478
TCGA.GU.AATP	1.13218198041751	0.157173094033464	4.11390882155414	2.61934257624847	4.6333033268035	5.57823228359848	2.45696381220434	8.64446668126463	3.59184693981177	5.82490020441543	5.11437951936996	0.371391583924212	4.90430585745391	8.11331762833586	0.35151526079747	3.7276808928564	8.39242390348313	5.72564846336867	4.10450440529959	5.57236523226817	3.95733889116417	1.8500792958058	5.47927907282259	4.3533232911629	5.24784778335666	4.27502195129728	5.86402019422134	4.59581393546662	8.23933884463752	6.39936765617483	0.0312540254705008	3.22116560908259	6.53954502936949	7.47229361193721	3.18667486220067	7.17754611086173	6.81177798159414	3.80424978850371	7.82789712615202	4.54696234982157	0.278460609443402	3.4398757532806	4.64570165857883	5.41701534017281	1.12167855658825	4.4682313972488	6.37744654900718	7.73811118008712	7.96403698890775
TCGA.2F.A9KW	0.948675596595255	0.490775481672922	4.27319508937005	3.59562300492444	5.06297218831871	6.60667762406555	3.73487216825608	9.67693589918156	4.8307623691386	5.42616074270565	2.88929830577066	0.266276823322478	4.81944849295033	8.54877567983962	2.67013784788352	3.84263696807193	7.33347829891199	6.50049774230682	5.070835807262	5.78449089601389	4.94434779128881	4.28336621294992	6.91305813963275	2.89036886481988	5.90808753583095	3.10783849086406	6.29022163964976	4.81345286058736	9.85212902597327	6.59146848993727	0.0243196791954129	4.41789976026568	6.65549494602162	8.32845323335905	1.94354630834475	7.50221442520427	7.7324137060167	4.05536921154049	10.3579726560327	5.19832520069977	0.385375813359913	4.64165584544383	5.20169658567743	3.84976913025322	0.898092235559008	5.75311777991367	5.75706059389862	7.62402703213358	10.185360002067
TCGA.UY.A9PF	0.154323964660477	0.102322191196686	3.61796841867557	3.68563745339835	4.54944739013885	5.08597694907364	2.70057288384501	8.63860823063512	3.91934008244201	5.2254561809592	4.1270967086887	1.0913951860117	3.49692246600807	7.3068272769898	0.0462815032119103	3.26094398989967	7.14045045440351	5.78964318782477	4.41020540456781	5.57186183678821	3.49795719174617	6.82830661377564	4.90036449365066	5.09194942840248	5.56212639328738	3.30062162474743	5.20169658567743	4.10096083299932	8.35906955475492	5.99103652006934	0.181420640280142	3.44734115206497	5.78484158431896	7.92705376665713	2.701881692315	8.3877601612576	6.70183595949883	4.12076663899146	7.1470624295062	3.45048545986112	0.279768421593595	3.73963211422061	3.93208952592015	5.26072575036149	0.711142449544349	5.21360391085524	3.58698086125546	6.26018000703801	5.73270877999884
TCGA.FD.A43N	0.458801941589014	0.133563525741106	3.25445799035487	2.30617473029825	4.53289666410518	5.30447453590677	2.34335096620051	8.98692142016238	4.19208367018461	5.41642767746499	3.12495669543538	0.436908051714152	4.32632880956306	7.47084837419769	0.0231843692482634	3.2142802598049	6.96666809741057	5.71094966313749	3.93453537255541	6.74098286077022	3.67005851322815	5.04183872451163	6.54227817305526	3.03225956616369	5.05013597099955	3.475305421988	5.38562085300077	4.21517379798269	8.8285198822243	6.42043524123039	0.00417776078910997	3.57500972029495	6.70340113747606	7.52504936034152	3.149226842702	7.60775418186559	6.43841928149017	4.04515461263122	7.38494257808175	3.91229537436031	0.13303737874735	3.01549756939533	5.13492321997676	5.09204671616543	1.48124726816369	5.62349233042773	6.04559586456821	6.84322009858875	6.69400818501779
TCGA.GV.A3JW	0.119555384695282	0.441483479582645	2.22305178836844	2.89803417357929	4.5010378099261	5.85436226063777	3.37284068858779	9.61104269251848	5.44621321311172	5.6593994314203	3.72046453681239	1.21574071346402	4.41796050205206	8.70347381465947	0	3.6413726178197	7.58998439772707	5.87433221933487	5.10055301589472	7.50118912004965	4.69942392526248	3.81809384721998	6.14194362772297	4.53576682027496	6.23950497179776	3.82447256423701	7.18518169716091	5.05812164066533	10.7923989081537	6.21837433550966	0.0194884295913602	5.14171070857969	6.97964583434229	7.8015085500027	1.780184093974	6.84534326493837	6.56941058217656	3.99908901119434	7.22748406134272	4.2755360380468	0.404685175919036	4.05349368688403	6.03312121544024	5.91147108671155	0.988848258668964	6.88991884018604	5.42030722536201	7.76940215996532	4.30053377249537
TCGA.DK.A1A7	0.007339046008162	0.0309716424120755	2.17842782624274	1.30340084934202	6.38627121413333	4.64740086141458	1.213316172071	7.00415528368709	2.92075062112805	3.77706195643801	2.04313449031375	0.980171573689218	2.88586716856163	6.06642290966538	0.0546401305383454	2.19433924948446	6.69547887056055	4.47903649842731	3.11922335665283	3.65658789469493	2.85283783398905	1.62377323811141	4.44587234252443	3.30681634288462	3.70187060570481	2.5166707684832	4.67111217491278	2.99477882773401	8.47256169144326	5.05039721363622	0.0123541304078741	2.25839831820388	5.79621616182883	6.2286013080665	1.1609201881811	6.14560002033288	5.34386969504458	3.56889551708008	6.89930132899595	2.75223478061964	0.516015147003665	2.37654044362459	3.89474017089988	3.97846107579418	0.232660756790275	3.54704257926124	2.87393128588961	4.70143261644153	4.08266001625637
TCGA.E7.A7DV	0.0152120850685033	0.162210036314307	7.42240878478664	3.18229502502548	4.01084248544074	6.14014467939928	4.32313945002375	9.94198468680687	5.19029879162659	5.88660623478367	4.21487083400391	0.01292617444427	4.32801064108532	7.99461083595182	1.86998981677988	3.31739090533761	8.11022698193004	6.7107857744339	4.71030501865619	4.63269281727685	4.64170786080044	2.80520989558233	3.66879990883161	3.46275909239787	6.2564106281066	4.5268951190214	6.11758284716064	4.85773223315767	9.68287294988484	7.03946524489785	0.00504061670053014	2.85369630179906	7.07208006847257	7.60919721043141	2.48913185285272	5.96167657182617	7.13987975835693	4.55336050333533	8.59178187743369	5.20374147834633	0.877508688671495	2.74467778931707	4.84303915227115	4.63415179662654	0.367706537116356	5.26552316111228	7.33698313949289	6.94508911804978	7.14311378371099
TCGA.DK.A3IK	0.248048998437206	0.204891924837234	2.69581569161564	1.96779572992498	4.57395614106414	5.69936562036314	2.42476088422808	8.05279951550726	4.31268695321043	4.60804630466686	3.27447040822737	0.960140980310769	3.77691461808642	7.4267067220475	1.84847772477	2.85909492252532	7.24793320828119	5.60403276428118	3.91730762671784	5.66666287046203	3.84899843040002	4.3073629466545	5.20036310278289	2.7201908938326	4.40201948310091	2.50736335260622	5.57919221881829	4.13639648644826	8.60663247247667	5.06144788231854	0	3.28355142317431	6.62937556443556	6.86989977626978	2.05262456204547	6.11103757407238	6.06953676958675	3.7121445237886	7.14426871356753	3.90174543743774	0.466339987979475	2.57908357896209	4.44183534589841	4.3624207927992	1.3397075074486	4.7075082258737	5.4655827294134	6.79169948433377	6.01894123042223
TCGA.C4.A0F0	0	0.199248306840202	3.68102190341448	4.13297981977676	4.80093095311164	6.50014555393401	4.81297048946451	9.42835410039018	2.91513842592446	4.52061710920616	2.25008235281513	0.622742975760372	4.81044310384517	8.17427008076233	0	3.32785978754229	9.02110462457925	5.87531563314051	5.26923891037867	4.4305595998477	4.38408435367657	4.57485839129278	5.14354852129803	2.16021027985079	7.49541056039921	4.3059559334987	6.33785735201553	5.68397430071915	11.053195391638	6.78351558677751	0	3.79172031897946	6.28962424122848	9.22992265106266	2.48111807660618	4.98496296273108	6.26186361968837	5.01027409087469	8.11831611550025	4.33556185994697	0.136060106880266	4.20636190853	4.89780190229026	4.16535725873784	0.470094292647779	5.87626644840339	6.40421682068862	6.68785434430587	4.20099862189035
TCGA.DK.A3X2	0	0.11503324294624	3.36963398568747	4.33783238186492	4.76553474636298	5.53989083187901	3.77738815210677	9.03972239605811	4.1328564713921	4.57368353840647	4.49531781271396	2.78734887605595	6.00105233264734	8.43432589714445	0.0394191831333972	3.40524359722303	7.38514626664796	6.27779138346034	5.55576708296718	8.82313568961234	4.51441897655725	5.16910724253223	8.22715767358039	4.09098042266464	6.45554586862444	3.24490227734539	7.14540539594636	5.29901014949892	11.299112236287	7.8192121605379	0.0142124448121047	5.22405571393669	7.69285537883601	7.83590891981511	1.70132725741294	6.2401139411063	6.67716288998614	4.68500943891224	7.8704405515605	4.74472621986968	0.180657107560076	4.39724165252412	5.30919438115719	6.19876129465288	1.08331550233567	6.40697877134674	3.66392522428047	5.53356023358455	5.11654358522622
TCGA.E5.A2PC	0.0356239097307212	0	3.50601792194349	4.42355127986369	4.47764495074239	5.63452937956958	3.5001136774403	9.24272444013497	4.76277401312463	6.67940549968683	5.93606545825817	1.12855736497376	4.18164326122664	8.94198835353229	0.0662614422687213	4.72147109626535	7.52963122902538	6.70846316507212	5.40845033186906	7.01440216194944	4.13599446269685	4.23398773272778	7.44988569693825	1.58414474181107	6.65790291299382	4.45457073742698	6.58125783657114	4.94594474208978	9.86152104533646	7.28689223402918	0	3.38540342554095	6.70283205239754	8.11277622665152	3.11483340984932	5.42458286723662	6.46501942380368	4.4459054402865	7.38463871796185	4.87742034327547	0.926606741251316	2.51780479435607	4.82609590579464	7.9234005840781	0.28522464546786	6.04610029919941	4.53660002563505	6.33089895632577	4.20008840911932
TCGA.BT.A20Q	0.0377336274465149	0.201006466056093	5.16023448702344	2.61734550603281	5.44844508261897	5.12702239850605	2.89242988586252	9.02844262353098	4.88488115761423	6.72180873810363	4.69432863251726	1.00762609237618	4.91165803043474	8.37554211429184	0.320657964311925	3.7611682358309	7.36451465330349	6.35166542770967	5.43827621523967	5.97851370154951	3.94638464664019	3.53189294170059	6.89755628311487	3.78005807789837	6.55141142613661	4.09555315245447	6.56977663759896	4.84396877403535	9.3021474327881	7.94598335610392	0.0688771408503078	4.0818423695206	6.76367846961092	8.2521402904939	2.70310069960416	6.78521180818904	6.3597969906125	4.60733623248636	7.54112062779198	4.05378907009599	1.96901230751632	4.07165113409243	5.12310330979611	7.02623127756646	3.22265002245148	5.87376645270789	4.79023509695382	8.06219404349353	5.94082450705045
TCGA.DK.A3IM	0	0.691355491931061	2.25848877402967	3.71139578679198	4.65911395613198	6.43159621813013	3.4005515914039	9.33018145388202	4.90572153909357	3.7847342932166	1.20920379679368	0.344033091528057	5.1016710844317	8.0205877613705	0.0539454249627852	3.44456106037278	6.17996480681647	5.58809995403896	4.96014098031077	6.47845577136666	4.49832108548913	1.96432469334293	7.46648029828577	1.85571069615318	6.44527645292739	3.94388382911906	6.13956158424223	4.50782000604235	10.2028321381072	7.32379517629086	0	4.83884590494138	6.99384982011028	7.63119888698961	2.33425361713848	6.19734055803119	6.66800279192697	4.99052380220464	7.33472111058438	4.99848888751805	1.0894981508391	3.60673831741759	5.81442224656679	4.3715449234621	0.688046044029979	5.73696469248152	4.18285117588658	5.37579708181016	5.23220408688826
TCGA.FD.A43P	1.24439999124555	0.398350370345965	5.90003354682511	3.79568384083569	4.31988523574056	5.81588534958419	3.31404390292303	9.52507109579365	5.34777902670226	6.23054120146292	3.52893382233788	0.618990352911348	5.21339005642398	8.34821072694361	0.0275787274742827	4.37026194517719	7.38922777989369	6.78227487877887	5.41339098604213	6.36332879754732	4.38797594185008	2.49779117463948	6.84582622244501	5.40543763207003	6.50031448759312	5.01677709394303	6.57212113772146	4.85011431030824	9.18391967478743	6.58719244533406	0.190298791626595	4.67269122596695	7.15573405613267	7.9622673274933	3.83092458589975	7.52469684783163	7.28068355634737	4.49923360812014	7.55033815628305	5.34583632745106	0.513187520370855	4.00927550157487	5.81691708500959	7.08470423368457	3.08654601431908	5.4917152322166	4.38234907781612	9.09182675187138	6.36740426682388
TCGA.SY.A9G0	0.160920188181103	0.255802836602718	4.09686060243732	3.02444379953552	4.97223312380739	5.25431436527372	3.15604059139199	8.84340573346411	5.37617228424445	5.51379074948303	3.29645740737124	3.37108485594583	4.44995088270221	8.13425380259912	0.102725310011088	3.75761002233592	8.25625445768492	6.47315859864384	5.29284431372759	5.47810139685431	3.99670509225327	5.9044311097983	7.16631776541439	4.87951463573296	6.08196589796074	4.13159771510704	5.93854221684281	4.43491507027185	8.71525848348062	6.91503322756805	1.40860317934337	4.11824342848262	6.30868669140438	7.35262965679261	3.26259852586751	7.63715447804306	6.32155835690843	3.98031783231068	7.05358817265171	4.29104357996862	0.7878503341913	4.43907121776668	6.55368151027694	6.15725193165071	1.88912304772251	6.03942357003147	5.89761557433079	7.37513937362589	6.48889414217
TCGA.XF.A9SU	0.0335111023613237	0.287354085029207	4.09199595815111	2.46451144380193	3.72190851186069	5.52608446582572	2.22227906227264	8.89109377818459	4.68569351282851	5.6235537836574	2.45554422477574	2.16844949223392	3.27115671449946	8.67317195559169	0.234133395612482	2.89114695455149	7.42620352274107	5.86585202156899	4.35402188329366	5.2247966261871	4.04799199513116	5.3565452856931	6.17685730063912	4.24281588402684	5.48591622996869	3.00354826952217	6.46247609731159	4.30491254578972	8.90613959763144	6.28300683729346	0.0150693217176482	3.02862219148065	6.94293435060426	7.69891228880571	2.71681534668582	6.29395530168143	7.58884278617721	4.39342992989842	7.69541692589704	4.7630875159956	0.260868738615679	2.27279958613779	4.64862650046903	5.08696629898807	2.5743921982054	4.48390604362723	5.19856487225094	7.50397119247708	7.37761052450552
TCGA.UY.A78O	0	0.0732718364245194	3.17053401078887	1.77188557851537	4.45448519701127	5.59994556273452	2.87355730887938	7.97735720866413	3.77915464043199	6.04977232958597	2.02633973964387	1.55566893377054	2.91766088796101	7.39919246059052	0.699551632523089	2.51250503052284	6.53216732028056	5.87708409048605	4.11190768376869	6.17682539407807	3.99085504785344	0.965765818047377	5.19455594638031	5.27511509654298	5.75084229010552	3.06608919045777	6.64726701381686	4.49907411781845	8.78069526504948	6.12280108150116	0.627420069401201	3.65400010020577	7.06742037743766	7.71790874337121	2.79095965940953	7.32382849508061	6.85872578071843	4.14750208442593	8.36071410874439	3.72069435681143	1.11643130013133	3.36534259782577	3.77110381891988	6.07144949087059	1.99949496834999	5.69121588826073	3.64204302589794	7.32696601596684	4.88532543407714
TCGA.CF.A8HX	0.00604663011841478	0.0169241442578214	2.76737936760757	1.25344475026249	3.99810521903664	3.45557052613012	0.762646467038151	5.49536578639904	3.52744572778007	4.11315038347809	3.95115880154165	0.457751868727393	2.9322501913294	6.79954584853697	0.445832624207628	2.91529142802348	5.39990934596295	4.19667785526803	3.2117442611398	5.46755338389546	3.94365882404347	1.56730205750552	5.44576642458292	2.26056769422236	3.30044591489326	2.28862433618387	5.75152531397375	3.77723032470241	7.72806607775062	4.5972927910378	0.959473426489547	2.65097129996175	5.66459376888108	6.05841391318531	2.93905728154547	5.70690071020946	5.09158136751012	3.15369186122001	7.07899188994596	3.30149985315868	0.245252252149377	2.95923228945666	3.18805271133643	4.59726895055261	0.121545949846959	3.65577541496612	1.97085365434048	4.48767284833217	3.21119913969326
TCGA.FD.A3SL	0.0878701329410572	0.12234140752612	4.83789279712657	2.93604425090439	4.44365306095564	6.01642946087784	3.57694533088711	8.89197685956013	4.62687129638928	5.924997726634	3.04154088412226	2.21623755205382	3.87257269537109	8.31994934462467	0	3.32208678261419	7.43562026053079	6.57436192071766	5.10887149818905	4.82173062076081	4.09290932929239	4.86227284118656	6.25306649322165	5.54158917772272	6.81864991705302	4.09755180672133	6.19892234106936	4.88366480022009	9.5350340647227	7.15101146343903	0.0419438299701673	3.89937867648538	6.86815212444932	7.66849005004906	1.84374270494853	7.65640984629957	6.71841642832791	4.36639216140061	8.11962178113503	4.56465253502233	0.754459973625479	4.37366213017773	5.72138633165465	5.37845266576133	1.27190370626328	6.00779425707517	5.22235248904607	8.16958081751003	6.57758441921524
TCGA.4Z.AA87	0.297954390182953	0.130403761658039	3.93135212574951	2.36737106564853	4.0731861305806	5.77687514990133	3.17050196407383	9.18780807093301	3.82219987281997	6.71036426083014	0.94012915533393	0.331934470438814	3.6913108202263	8.28421057864776	0.197865391353738	2.1101961777542	7.11529340081318	5.70068107192948	4.37503943134692	5.58208024465964	4.31981299696466	0.908351786371604	5.9649461239569	2.80310301720415	6.4779120378042	3.76261457875456	5.96558575616539	4.40127548280312	11.3246701583393	5.29789204690164	0.0107798387532428	4.40446719676309	6.83246726789656	7.78947169741266	2.6673698908951	8.08224699223068	6.69040452358055	5.35126435884791	7.29306142829837	4.4163330886887	0.0795658498102748	4.41056498178899	4.74021520891826	7.06817528277508	2.05325038470225	5.07406437420471	5.52112927870031	8.39736531335224	8.40011990073666
TCGA.DK.AA6S	0.933043804946055	0.149909667534924	4.52721424742705	2.79906657754807	4.31306441494636	5.61518968123175	3.17525312213759	9.10736643846101	5.69738463076402	5.48709076308851	3.06939283724941	1.33187716036905	4.57847383687228	8.22173210845561	0.0818849667292274	3.13538711236147	6.56534431651647	6.50624013142269	4.46710989512673	4.24338727707088	4.06695885186458	7.82389071915736	7.76594707544717	5.62677202791309	6.21587464383474	4.10842409189303	6.70248301327304	4.36166310059102	8.64752858074245	7.32870633869761	0.0074825763312062	3.79664966355774	6.62380981060848	7.9164676872801	4.39208382467083	5.82039598870738	6.5398861803773	4.0481315376331	7.93979075490058	4.53380004041885	2.46761859133516	2.30085587126876	6.07249172553341	3.80323737088961	1.34874231558529	4.89528323014061	5.75461229519528	6.93793872222335	7.51306194751914
TCGA.UY.A9PA	0.153675649797238	0.0409625477784978	4.6784212655142	3.28605313437748	5.45895282675159	6.42387562053778	3.7038980379135	9.17447033802826	4.93970144154771	5.25625587320273	5.4562114734011	0.232660756790275	5.90203015305393	8.09205834795887	0	4.48534953786564	7.67302987424623	6.24792751344359	5.23614816730811	5.19172055526403	4.55457657336972	8.34896755093724	6.12742486621863	3.59286362561803	6.25102218969847	3.86935818123403	6.30225689599694	5.08666064955367	9.83222387946698	7.32074098995238	0	4.1688826785842	6.78719344088587	7.80928452380062	2.56827537178828	9.15752252416101	6.7018054701493	5.06140467737839	7.77714416995942	4.50637978843661	0.835439053224125	4.80934241058821	5.43638840888119	7.35667028375338	0.181166174269977	5.90319015013203	3.86709584257842	7.28665108906105	5.42541566338598
TCGA.FD.A3B5	2.91123137982982	0.0993625397577723	4.6086436780071	3.46427617703204	4.79132440925116	5.64879329100984	3.50589092972996	9.35006004071008	4.49599569278678	4.8967126318635	1.4838802538141	0.251567620608247	4.87521977978213	8.44777918967519	0.0538064436957938	3.802989323543	6.89497293560575	6.49183706629572	5.44127431082217	7.36966451781734	3.77145249377629	4.35057503736652	8.23633906077037	2.81524750636067	6.37554515505584	3.61090081614038	6.56851555772056	4.9484840442677	9.57118208794041	7.71017481509756	0.0946414541150623	4.38418798935749	7.05496131876499	7.95978406287298	1.64117605984819	7.36856320785166	6.7325134274242	4.75474856928488	8.04070835696116	4.5985319537001	0.32077347694587	3.11902410314227	5.3248393994413	6.11326084019984	0.398131431876634	6.13474665536849	5.47794926419559	6.09105449629395	6.24358530717986
TCGA.FD.A62O	0.0297002342154199	0.134615244425108	2.62398388298598	3.11721295572464	5.43480834479082	4.99117260925272	3.24921776871517	8.75252582873115	4.57979562464614	5.39506279951758	4.12967043159117	0.91057917554276	4.87243972105045	8.07547005740536	0.0732718364245194	4.2413825967212	10.6748344511723	6.16163780852536	5.29742988916889	5.47290037522649	3.58061585177229	7.39042952080408	7.18090470345543	2.29127938669766	6.63446984420654	3.21895161577552	6.18697786431268	4.77285162832792	10.7931624681184	6.23696897350363	0.0592168165537986	4.52257682360867	7.30913161199608	8.25135695342279	3.33771109212829	6.93351480655791	6.14057826755539	4.00297249418984	7.08794330598144	3.72632989148086	1.03977009283301	4.15016158079386	4.4079645090407	6.33402473145973	0.576183494145623	5.97553847887585	6.11092068482967	7.57467828909392	6.89820835250872
TCGA.FD.A3SM	0.0448836782397648	0.0750533646045073	3.47926937062984	3.3858175448517	5.47645621840471	5.3885821944011	3.6563018624722	9.16143374636407	5.44487243221287	5.77891029998302	5.47760933539793	2.04442909335976	4.427586060722	8.37248290203696	0	4.15700327530089	7.79977636003233	6.73233026035828	5.52104445337229	7.71729873706898	4.95121942789599	4.44738744156861	7.44117469599062	4.44866312466863	6.61796107457451	4.89067042439327	6.11127758479205	5.1872530855823	10.7942205694115	8.11278508663953	0.105946211905325	3.45227913513478	6.7522334423318	8.25053055705164	3.46928689909387	6.60406687456134	7.30217371385685	3.80898218839037	7.98896411087611	4.3190470434755	1.35326682449854	3.95772891164632	4.91368409612298	8.31192946344963	1.80611779603563	6.33900194770392	5.5537444745512	7.79665225898419	7.04369992862042
TCGA.GV.A3QF	0.00891709473605305	0.233029057445185	2.11683049632671	3.4265465559769	5.02798116952538	5.71348137395809	3.28660026792933	9.44722438845991	4.25439751837921	6.59311320214443	1.91968331339746	0.103665482765696	4.05594180253318	8.68114105732955	0	4.02944405113015	7.42561875242831	6.79135566923276	4.4691826863595	6.19516646257416	4.11680554980032	6.83714474651692	6.45400311484372	3.12174485538842	6.34570683936649	3.7093237246797	5.9854913223529	4.07245742526437	8.620683906365	6.75937957269733	0.00604663011841478	4.46739035240074	6.33609232525125	8.3968269476731	3.21713763611864	9.16071703277026	6.84927998375748	4.50803559770854	7.63633460244218	4.58360332284425	0.664937877441752	3.13122728356051	4.96907679435913	5.71893420625779	0.558071668958873	5.44966041206331	7.13258095524978	7.98908790344295	7.71743241220192
TCGA.DK.A1AE	0.253142152564187	0	3.11283355502273	3.26892838263818	5.21567083181286	5.54765341098338	3.90074124579365	9.34810868023793	4.78800700412042	6.04341450293841	0.855909988198215	1.44858384046336	4.98727083465364	7.97293327455105	0.0210532520540752	4.33517594445264	6.70202581049512	5.89524202299072	4.55136835684788	6.80874413508347	4.49932929383862	2.27372474459998	6.38729187958642	3.76251890967455	5.31502272634775	4.04891621281806	7.79985599448882	4.62633983847975	10.4359008653805	6.92902755896196	0.0113525072299052	4.70383714566889	6.83326076445806	8.08423225752528	3.06376177585185	5.39949583458825	6.5033614572899	4.38519632130037	7.65156336240487	4.59371230845658	0.173255383020972	4.39884286045555	5.49243326366473	7.12156563443048	1.85766257211885	6.1346070308437	2.32397526869577	6.83656672851947	4.13922389508799
TCGA.4Z.AA7Y	0.0122110839508744	0	2.88688176324142	3.39404761891764	4.97536421874438	5.49292990666769	3.73784897437117	9.01177403386985	4.35775607875067	6.57817490875213	6.46148599567432	0.0412429822318813	4.61450373010087	8.07181736129912	0	4.38393234121007	6.96549225363127	6.60011064145217	5.38225914609535	7.22432974145201	4.89594238451929	6.5489297694764	7.51271992326177	2.83254575111846	7.17227047887184	4.26238805391336	6.57927067584913	4.81611326531369	10.1121487229499	7.16651963161369	0	4.31834576726136	6.90329139459594	8.52997590301488	2.56907786203424	8.57782796880068	7.15281516978233	5.12257747461845	7.74394305988201	4.5248785983708	2.31713037872859	3.95845295578218	4.190804468127	7.4054248674215	0.811142173669308	6.41473596704855	1.88221262189286	7.15460244799092	5.94337751834166
TCGA.CU.A0YO	2.19191001792945	0.0985543072207295	4.66754588227852	2.72818174924652	5.13962502005194	5.27155266830647	3.22110372536788	8.36758904361645	5.4504722628099	5.50422947713394	5.5069002091452	2.5338872330221	4.27423183779549	7.57063293557624	0.0985543072207295	3.95332112024533	7.06149756640022	6.15975430222396	4.97662941910281	4.58672271667025	3.78339379046163	6.3157908188346	6.17706467608764	3.92467000816975	6.13433595642047	3.40905143853856	5.97917707904003	4.61495125451481	9.25662527587216	6.82859350329697	0.0939657503694475	4.03984026453179	6.66215991615179	7.32299709643665	2.84054380097643	7.125371106032	5.65100862501254	4.40516869959978	7.57658638055891	3.77711457363143	0.799584701369704	3.55836560662315	5.30162056776755	6.95558365535876	0.513086431134161	5.81370168049936	5.51905119411461	7.42783157627285	4.27317270528932
TCGA.FD.A3B3	0.108491002592243	0.231063699912273	5.63710592191248	2.68665739423194	4.70428547381048	5.95522677116627	3.30562038061193	9.63048446863913	4.83010824778681	6.15554484179891	1.94684312775959	1.30888505741176	5.20710415016848	8.21901794946488	0.10715219863491	4.23197761710541	7.04443346505031	6.18662930736077	5.17535293651428	5.19440229193857	4.31019468031354	4.16592801344269	7.1453585191341	4.42040155394528	6.4189792330291	3.85598969730848	6.13676764360591	4.75685250326318	9.68722869428394	7.33811327114429	0.0275787274742827	4.52359331865179	6.79961578288255	7.46943587766416	2.26408598762516	7.52598427627839	6.66654500002942	4.7647070809569	7.07864398900422	4.86475072853575	0.767400556446066	3.70250240655105	5.97844505887892	5.20263712618984	3.44039414175289	5.64443603663975	4.47671218630798	7.98126529750963	5.29294367529798
TCGA.CF.A5U8	0.00920382732983974	0	3.88070511365551	1.71861369897548	5.06333467559605	5.14103625689783	3.1965126237904	7.82617791494056	4.67736729213605	5.45766323385525	5.40593451461126	0.0313951962755343	3.76734758376632	7.62743976880614	0.311619363406843	4.39236551181198	7.04487821532955	5.76753297963649	4.12218400800212	5.75638285511977	4.86723919634863	3.43594856486053	5.59091933672869	4.34228449929045	5.45350111751682	3.37998131358038	6.48905958009985	4.28906718406091	9.60460808195173	5.95247335562815	0	3.65430950575445	6.38978017168291	7.38371379522446	2.64653134998916	5.95738764949101	6.53960861362833	4.14665522211947	7.64906428451896	3.93375201981657	0.109828565307087	3.53824015797428	3.73528387465164	4.12356687947126	0.324580214560063	5.23100223932731	3.34264007586234	6.37795836848472	2.27750872814478
TCGA.GC.A3YS	0.437121184384194	0.0837920324938865	4.78111312275386	3.34088979340502	4.5598282804432	6.6639778656232	3.3068892353539	9.87888930264345	5.75651896207628	5.53465305587746	3.10052358133412	0.627980303065955	4.68081942463599	8.06171032452783	0.0378741656611201	1.53804145333366	7.14725988370648	6.3551907391178	5.67334441364796	5.31668882343694	5.22064725097583	6.22744844148924	6.9382316780415	2.58045907969489	6.36165608306275	4.43340684051454	5.82301305156449	5.1670849075199	9.63134551189744	7.18523820200418	0	3.79847568932557	6.70422736505844	7.65561801563931	4.36769256069586	6.7864160137387	7.20657387700431	4.69638337722538	7.56527500094669	4.99222913177346	0.696260954123697	3.70660790676676	5.6347384599158	5.90664050679311	1.93956511050605	5.68590932129951	5.73012092705985	7.08134175808458	5.52468117860963
TCGA.BT.A20W	0.0880058712900202	0.139207520271254	4.88172823744116	2.98192569929066	5.16399376868643	5.58338970724906	3.04105018940105	8.74257790566153	4.93135685387417	5.39144123477708	3.25221883739374	2.50923978195987	4.96750525858985	7.81208871907255	0.714487320570061	3.73019430896456	7.24046507927248	6.13267759749974	4.52249522196778	5.43900803275573	4.57013500852414	4.72234579487471	6.68849930555231	4.23506069328958	5.66378294076951	3.54233234974415	6.88965727488576	4.29129412333858	9.95825095036794	6.57930386792396	0.025879273023259	4.74229730829888	7.22160355387855	7.72408473248361	2.70595579124427	7.71616851587985	6.19511132978864	4.60680936980495	8.27020467331208	4.36510459055963	0.522055749160964	4.02897573688349	5.38431925053369	5.92591399329448	0.688672738339143	5.34016700474283	5.16699255075144	7.02892492006357	6.15594550161328
TCGA.DK.AA6P	0.0120680233090903	0	2.92299700948982	2.69285119527413	4.29121306995066	5.41797062543449	2.79235563117949	9.14737132144066	5.15008438624375	5.28872398880879	3.39643353125099	2.73513220701686	4.10870007852813	7.88454419742564	1.79152237769619	4.27832678907931	6.92384088057543	6.1112754979144	5.25316863239671	4.81154809551428	4.635557066314	0.917546326224484	6.13856261408344	4.0042227139426	5.01022484930963	4.61218144136686	6.98771309648758	4.91796634145764	10.2142515991498	7.21726852829679	0.047957107396655	4.85579539863616	6.93106486310859	7.4440002559492	2.66179519627855	6.59966741442413	6.36647784204379	4.88985314917476	7.46699166278879	4.18304974924806	0.181420640280142	4.11251665697378	5.51618853743004	4.89133168921056	0.928048108836801	5.54547421084018	6.43315141987937	8.0766771985551	6.8534580283774
TCGA.ZF.A9RC	0.0950467245070402	0.16349873228288	2.35690440590818	2.54695617814141	4.42811558480137	5.0942740794603	2.76508913937808	8.71407032263124	5.05273757788779	4.3273568284465	3.81133744147091	2.62309428422424	3.9611973092189	8.22804856672942	1.52887132823812	3.72353671883831	6.93762452276811	6.46654718560526	4.58692083175277	6.17594768701095	4.76543927073788	7.36813362617563	5.9066693654075	3.89107888845061	5.88634528764256	3.97893692586431	6.03591417892016	4.40350633363821	8.53355205764891	6.58645701964917	0.828794038198622	3.86142938906678	6.92022897782913	8.14256813534017	3.05495263894223	6.37990336054358	6.50663050233489	4.45494573938921	7.94186221282402	4.52091877705141	0.206768235468322	3.38889211149127	5.6633844722698	5.80246725126257	0.832120371553323	5.70357970914432	5.59630606175406	6.42751231410351	5.54843662469604
TCGA.FD.A5BV	0.238175418577376	0	2.07155675141204	3.08248119562596	4.95829518225625	6.50304973299063	2.53687351054302	8.71828901003056	3.97531835731646	5.12120194429385	2.31658022356178	0.627420069401201	3.81302181320831	7.90750060640345	0	3.35103462161425	7.7583384924499	6.32872698008244	4.57714479309559	3.33918015192524	3.63337308287357	5.89896772043718	4.22075558000366	2.47025051019039	6.9663958577151	3.67616583823743	5.46798695801159	4.54267903238523	9.29046541407128	6.21949381635886	0.0312540254705008	2.31929999761833	7.31773187081982	8.54972884544537	2.87168596830359	7.35747546937548	6.82028620301641	4.59639850311473	8.12360877965705	4.58041083870509	0.778124451785633	3.31294102485945	4.84061932855312	5.5956617897359	0.304511041809953	5.84424001018705	5.11874178021964	5.61692812163463	3.65599288396231
TCGA.5N.A9KI	3.35219353774503	0.285343030159256	4.04563517749974	2.37742919601209	4.76153527628206	6.20475501501815	3.42776705916843	9.32264227755229	5.29364269289922	6.53305090113875	6.50608300112068	1.48784646364735	5.73910820783506	8.95148696954832	0.594261892919768	3.5210004679053	8.03806738335516	7.03183847103762	4.48853428932222	7.19652737737031	4.75372218899625	5.30428469031801	5.49147474002118	4.05951103042944	6.96406818854772	4.62253800631028	6.558414590412	4.74729608695033	9.36019349952677	7.14559696360829	0.0908534304511135	3.74474236302594	7.20748391299223	8.09252988534153	2.21135490969686	6.72239771342958	6.35432873350087	4.58966762366451	8.83381765984639	5.28106762859836	1.74441946557514	3.64444468930567	5.05388896543781	6.79279029430106	1.08236196955747	6.12614070510728	7.7135989080061	9.11978231302549	5.94793260535006
TCGA.FD.A43X	0	0	2.63233802163523	1.95013243051874	4.92865456990017	5.17264752161476	3.3014852203985	8.59085984505229	4.21102777326144	5.49792526686316	5.1003091114071	0.102456576650734	3.40998825794124	7.87442198364343	0.0569996303855637	4.1551015581257	6.49135447888835	5.65297400330996	4.35550967403436	4.27089517597999	3.76390018076287	3.18423267993594	7.92344396608369	3.87750868867149	5.56362186645222	3.37538702682888	6.96095530214846	4.41995006841656	8.42708316808113	6.66179519627855	0.0103501881695673	4.44796924009447	6.90866762237848	7.1469362075083	3.17059810208346	6.64834176171562	6.77615664021605	4.033211537607	7.16518739552048	4.14175157430729	0.0817486512341679	3.43295940727611	4.90133515511166	6.37685295804582	0.292781749227846	5.14727820282933	2.59026666493842	6.5613108600596	2.98981113939639
TCGA.C4.A0F6	0.171334947398768	0	3.88924962511507	3.03959464865226	5.14111393709615	5.54432463820375	3.34828908328912	9.01800177721324	6.15726406013253	6.00377087103868	1.45696381220434	0.534559684608316	4.03774241148602	7.88252139325248	0	2.59907970556486	7.03567009282666	6.64538751891622	5.48567798881794	6.46343609234674	4.47216930362602	3.06710517898635	6.77750651133029	3.31108163815255	6.39156840094696	3.88996993112694	5.77646724875146	5.41532262879263	9.59684385326842	6.51457362367189	0.0461417816447206	3.87997036678573	7.35250783923527	8.04751821305212	3.87556383916234	6.37863820031862	6.52917127523131	4.61292450888475	8.07128590318985	3.71493784514045	0.396269112190937	3.48875920787043	4.75688451916076	6.40520614889745	1.73855168652023	6.47194340882178	7.45869860895001	8.44579000854755	4.77315767309803
TCGA.E7.A5KE	2.5198941066234	0.0305479641629666	2.55895330235029	3.52790857709286	5.29896983954618	5.74778212630932	3.04098007652894	9.16810746390561	5.31566766171992	5.56222410416773	3.36289064266586	0.830742090760915	4.07009732434605	8.21083009237897	0	4.1390601385565	7.41044456732327	6.90135205139328	5.09009971330339	6.63039673420392	4.68632683305281	4.69216492693222	7.42375799245096	6.28112142765721	6.44887617938299	4.1275177274407	6.77380252904452	5.27218372848968	9.41518295899929	7.24243387680444	0.0289934118795487	5.08366866032134	6.96961560744277	8.80230244912458	4.24287684340153	5.96555112630378	6.83845893841032	5.25492656224237	9.0679965392488	4.92111256407167	0.171463056002581	4.91788043919817	5.67442957814165	6.42967788829794	1.80747857633314	5.87375661132516	4.61978273452702	7.41874906948183	3.60544692278624
TCGA.XF.A9SL	0.070389327891398	0.769687121223036	6.21058952787356	2.80312368781632	4.11324208399413	5.46640198723936	3.45899874519077	8.5991980105174	4.74952354127221	5.77979813497419	5.28743904951026	4.28097115629628	3.62010543193737	8.26261543745964	0	3.39541931507415	6.96965589520667	6.52714698603647	4.72124139997675	6.65653069278696	4.22621564531858	4.21875792331581	5.79962873331527	6.37049038484756	5.99983317874136	3.46184283788407	6.22564126495486	4.54101915313356	8.86234011006593	6.97703945428678	0.0475383887633606	3.55413448467556	6.32796395000756	7.58653808494448	2.60715274035522	7.46413810332014	7.4924637079933	4.11583229865257	7.95604909962381	4.21337839072506	0.737773277258939	3.67774500748467	6.26870947653749	4.25760658770945	1.94272092498371	5.31295554188802	6.16684195638419	7.5965341724503	6.73053806707598
TCGA.K4.A54R	0.327342455609822	0.114766792665514	5.51438741388476	3.05971867469355	5.51456415595757	5.31577270815355	2.93281710274185	9.4981571052624	4.38843754363881	6.50871545157398	4.50900536171552	0.160145725404579	5.41394266451774	8.87740500498194	0	3.83365924640951	7.27187196698171	6.26555316514259	4.41052427943207	7.17940953256205	4.56885904532345	5.85589255124328	7.00214666522134	3.45239775559947	7.02835697555974	3.83112733120502	6.17653820327024	5.032616629072	10.6731254802736	7.02097105220864	0.0374525099396066	4.48257726838508	7.30059051101998	8.51893596305402	3.01201437191083	6.61200298920315	7.18619349271464	4.75543775865533	7.64080454995925	4.17346327682478	0.430499386222592	3.81998488772827	5.63701605252366	7.63564194837461	0.904811617525913	6.10970948891957	7.54154116803323	8.02078886288501	7.24855096466259
TCGA.XF.AAN1	0.522557992870437	0.11623166060415	3.38053552484698	2.3066122243754	4.81560616777603	5.14818572587834	3.54542478570302	8.37947454353481	3.8324849902876	5.40010068301548	5.06847304987701	0.718613698975484	5.16845751538553	7.91870822865389	0.152767519261769	4.58159830411178	6.95143393146438	5.99595026685394	4.45394551746448	5.44687156029311	4.08810766667132	1.75659635050171	6.60107693964502	3.16734186915581	5.53798245762464	3.6937545630631	6.63484444046299	4.64811450562094	9.36334654001652	6.34522071189195	0.718262976950933	4.0251794366	6.73937288535536	7.81681983128366	3.08703845676695	5.53715315740338	6.87048802158262	4.31044919121494	7.48307328336458	4.34280361166126	0.238297727512287	3.45159358141516	4.32192809488736	5.93844341629276	0.391547780167342	5.55559531749085	3.1093939934326	7.42406884586235	4.46780115648841
TCGA.FD.A3B8	1.2909551425076	0.803061675091301	7.02513734700611	4.10265813136374	5.15828854869666	5.85840130538174	3.50126078772752	9.76590564899157	5.87631065712194	5.92986672775409	3.93337434848387	2.8535166647547	5.28711024612493	8.66215635488006	0.412185359156707	3.97323471144197	7.79465369646869	6.7251630903139	5.90161271180573	5.82357359755799	4.47532487969652	7.33266318434111	6.47639951050909	5.43302953658052	6.65039981900511	4.38241133495438	6.1604321637315	4.8128575708008	9.63460742525698	8.10889344679663	0.161049224900557	3.92637902519988	6.58123372962864	8.20662027147909	3.12895322038601	7.01292617444427	6.366748839148	4.75037604108425	7.37138025706195	4.81577009758747	2.51505639473331	4.49284020316407	6.71210737137283	4.28832164526686	2.06918658080974	6.26390201613457	5.85685376029057	7.87733076533653	6.67557461516573
TCGA.GC.A6I1	0	0.630964547265677	5.71166835001692	1.96162332828694	3.37037355381005	6.35385608648482	3.47687416784541	10.1374584388255	4.28850622045497	7.01606725400549	1.6555350163521	0.0554733358984316	4.56268814049696	8.07533580881001	0.0607391578576785	3.75423547041561	7.38182583875746	5.97092035904229	4.92860719930895	6.18546419924908	4.71482248029764	3.95784961090618	4.01004577490384	4.27953815431855	5.86446103545872	3.6496614406427	6.03264087088058	4.73609610844519	9.65286594121231	7.07069629730109	0.00547185121005949	2.86823239495694	5.84470199880822	7.35577921597411	2.96794324852639	6.68128761369293	6.75617333206092	4.43184355886323	8.02721488515983	5.45881178240674	1.71756127701449	2.83246473610863	4.05409307789041	3.04505848044526	3.38068789562862	5.17072227086491	3.55704241526372	8.54299623591726	5.70155182922142
TCGA.BL.A13J	0.0805212318314924	0.170950553318368	3.75875088471647	3.76208300356767	5.84803698086061	5.5813753521477	2.67086299109063	8.89802358911242	4.51563046111671	6.69988750417584	1.51121500147097	0.63876894441695	5.78443854716401	7.86207008559044	0.100035721161844	3.21158853317167	7.87238000174244	6.73507939043681	5.96623433531059	5.84387332696405	3.81274464329833	9.58393496607314	6.01360964836532	1.77753544210808	7.39718174381338	3.90670784266208	6.04248675288773	5.35344680428663	9.96132133658187	6.80093095311164	0.157690513582053	2.57138557215804	5.9510422052375	8.7879645743612	2.75745001623129	8.0989090170941	5.10251536635083	6.08714456459187	6.94793143682349	4.48592266837272	0.627700213427627	4.37730424828552	5.00760815365129	7.23350464001073	1.95341425081975	7.45366654904712	6.23981807903362	6.69083330497278	4.73772461273223
TCGA.DK.A1AA	0.0214797274104514	0.0401209172008775	5.1029855977272	3.39496679950532	6.13432979504614	5.52951488784598	3.66704055902299	9.13926969241672	4.50648134868328	5.85735403279433	5.64579098855979	0.141171172460741	4.67427985137945	8.06654615095039	0.0268708647247452	5.161686174584	7.76533052691301	6.70074071060967	5.39848034934348	5.94695070936403	4.97852971770273	6.28702526227691	7.10075588778171	4.62160063208676	6.71843286857885	4.40652306494448	6.58777001691929	5.26771181709926	10.3526427868754	7.1252057694429	0.0287105859541401	4.34843781583199	6.87568424056312	8.38148065656056	2.57833494868161	6.75778467540864	6.55663020157279	4.87916661509458	8.27631752732909	4.46842040186455	0.457331625485014	4.52223155434865	4.45064381506032	5.97409561281881	0.504874589398464	6.17721021989769	3.66003869115359	7.07687116645626	3.46815318119885
TCGA.UY.A78N	0.0255958358826835	0.13842131042025	2.5699285005547	2.93975314995223	5.25327832938267	5.81343490285096	2.80339237882705	8.642247048416	4.4388849803186	4.72096790432266	3.50365403514555	3.59185890498717	4.77897598696647	8.17941401143515	0.533264313071792	2.77169545976103	6.95738068411664	5.91477258950505	4.29017370939821	5.55624853074149	5.08658847287545	2.56708297126829	6.16582352594557	2.75610526388205	6.14087883945985	2.98837566702468	6.84574971268288	4.47703613119808	10.5507667906158	6.5829473321461	0.545177634615292	4.76794076670766	7.24998568163911	7.64781599781777	3.17325538302097	6.75322878551843	7.06914575572691	4.44526320814044	8.38123447995878	4.51951045378566	0.197488002405981	4.69185237137733	5.32884723271324	5.41673167082091	0.129085148056611	5.67284111768319	4.87546554485471	6.22426992298469	5.50047384083812
TCGA.DK.A3IT	0.0255958358826835	0.0478175480213695	4.0224743465749	3.77535612019355	4.78365046747226	5.28979021004964	3.12873881218734	9.36966822524626	4.63220422357448	6.09826794958302	3.98895729629791	1.68643329322633	5.16810846703979	8.32416389138485	0.0938305716351355	3.94229867140043	7.26364948645046	6.73487758620836	5.83514088646066	5.20779526344899	3.89281842779503	4.27188130213701	6.91503442304701	4.46002824638289	6.23515645454616	4.54387321142531	5.8799262700718	5.11462522093554	9.96335620658062	7.13021428510857	0.094911647025467	3.53571706144621	6.89244567241787	8.47581691034284	4.27767981560906	5.57960859582947	6.79330677449591	4.78706672923972	7.53084249376071	4.84050351798539	0.623398682377264	3.98529093286032	5.04886827268732	7.27861950500535	2.70814308247464	6.1766838001996	5.28216176658182	7.96299141087268	6.72418639580914
TCGA.ZF.AA4U	0	0	2.66204595109569	2.33035761338953	5.2156009467766	5.65353300133088	3.47370899618688	9.29032463821599	4.57135523150452	5.17681741732755	5.00583111486231	0.385596696012246	4.36104542739912	7.45385582553847	0.0415233621843504	4.70799957411668	7.88758680329723	6.08468510251862	4.52288435754571	6.85032562979892	4.90378064270151	2.28199491780312	7.22260462359382	3.2740230563005	5.90951391408659	4.18550979089295	6.84046952833679	4.97991558541752	9.96143030398349	6.59616440624139	0	3.95099089987828	6.97096521046976	7.62256948565427	3.07546417426251	6.68149424341479	6.62806781992746	4.17251951815076	7.24075603935572	3.86557244700691	0.211386061679429	3.07424852334703	3.90333719332894	6.56842739284625	0.166329817920631	5.30112301228256	4.43154941916683	6.77350057717502	2.89522505499866
TCGA.UY.A8OC	0	0.179383654356298	3.10472244527526	1.98199874159333	3.89655280302149	5.51942238791816	3.28464738094296	9.51268694088586	4.12187744384922	5.54417623950576	2.79404149690568	0.774671112326884	3.6773842068786	8.52188737991467	0	2.61518085131524	7.50325729161164	6.25130818786954	4.5099111534838	4.90890895614282	4.11531629245978	5.11126506348086	6.54980160676284	2.97993387180048	6.14535546189779	3.88501787263689	6.17882616491877	4.78182130208751	9.09043083629064	6.7494564994837	0	3.3923311626661	6.80013370953767	7.7108835590099	2.53985361944539	7.5867482330178	7.67291959251212	4.13502586388588	7.35849912205229	4.89783093824652	0.140255134034916	3.12268928239198	5.41462942938124	5.08588349899602	1.62849365954831	5.39744361213304	5.68318271850477	6.44083927549028	5.17301146940724
TCGA.K4.A5RJ	0.0139267060429217	1.38769339625331	7.88535533238694	3.64582844787349	5.37639110727702	7.07905057661998	3.31521841136579	10.1836907064647	7.33059514813179	5.74306520018872	3.68377504255733	1.29183927325711	4.37159370989741	8.60742427082858	0.448900951145128	4.41871618597736	7.33441989411586	6.2838902963281	5.64804833572535	8.15151689092427	4.62967718336076	0.83939529472754	5.10586242538013	4.91265944451374	5.56858547775551	3.66471037684349	6.23769181452816	4.95474536078335	9.64107957766314	7.34266407412381	2.57211355648423	3.74799958261139	6.93567542873517	7.25438806940405	3.84206366179977	4.67595703294175	6.23391106214398	5.16929167962969	7.27002989289514	5.0607823827327	1.55395024106294	4.54862157374327	5.75312580470162	3.94389320356903	0.976290307564768	5.72888918478938	3.68615311800787	6.39638557762742	7.97675656538226
TCGA.ZF.A9R0	0.523260840452715	0.0248869993131795	3.12061736121794	0.974529312483882	3.93128593037724	4.83041759794783	2.32544398314568	8.07510686207002	3.46650966383229	4.40903106614185	2.50624647976208	2.56161941186091	3.27698790229056	7.1810259999921	0.187387707080472	2.73978330955093	6.2710801259852	5.42443506285628	3.96683649116565	7.20621927626831	2.8061590506657	3.20665885101142	6.05456199285907	2.74260990309459	5.28321432282159	2.53881128141551	5.72418366668593	3.93107786800331	8.97277334388676	5.59036847722276	0.5070080777531	3.43986245881891	5.90902180484633	6.20704751886925	2.82191425930924	6.69518791635305	5.86516659637744	2.76111503381444	6.10566760289832	3.46897423830468	0.111432005361987	2.91563562343031	4.04293319766525	5.69407228021209	0.274530044671623	4.96382550689507	4.34996674697119	6.67221316533447	5.13393746670265
TCGA.DK.A2I4	0.0214797274104514	0.521754318988007	7.22327773253824	3.3528008901696	4.4808984244042	5.95652368651167	3.16817667852786	10.0997667492421	4.96838571384769	6.3877157951798	3.00780546735818	0.629006833427177	5.64721375916888	8.55787223183486	0.0788830465219891	4.1733033611732	9.28663052981884	6.66402908238338	5.37385002141673	5.47002919701227	4.6147746167242	6.88203894718061	6.26921646483127	5.12375309320535	6.83398680469281	4.48596773639643	6.46202613534575	4.98139603197215	9.83186758477796	7.06685124892345	0.0521376233351753	4.40879336692142	7.35117246834445	8.29763026739707	3.40846731572146	7.73727506414239	7.59793782461764	4.95944560504262	7.47052547706242	5.14182921600078	1.36232961017157	4.38759001208586	5.53049841692715	7.24897877908495	3.06669198184066	5.93382990223188	5.6341837497799	7.8552416284211	7.2651433686687
TCGA.FD.A6TE	0.0501882233114782	0.137241191711593	3.0503797989321	3.22492007457719	4.79837199976705	6.50702394010345	3.04539054629702	10.1443825495858	4.51520151000719	5.35725639779041	7.29226364772126	0.0731347046302154	4.76142889735576	7.92295183063942	0.424277164176305	3.79864157711981	8.4346419873793	6.75350024516883	5.24537396261816	8.89101720077271	5.54051089783698	5.5098003353755	5.54741589604423	3.71444335942003	7.20863430625609	3.040769717466	6.20863430625609	5.35969685817102	10.0678750347655	7.07444014197484	1.05561215668669	4.04240795417206	7.18125762815909	8.28343289136983	3.96493457564312	7.90296172134491	6.69423250574077	4.71904102619751	8.16937787584019	5.23249575829481	0.783917572603796	4.0743941130069	5.66758278097508	6.0656864716091	1.55958970267725	6.63151176578643	3.21847121074326	7.51172972856815	5.97894150058401
TCGA.E7.A5KF	0	0.0287105859541401	3.16319277120576	2.95748748282842	5.85073942624277	5.36691665699197	3.77356387363183	8.49449641569835	5.48977090763124	5.78479448189072	6.44051042127989	1.82493074529249	5.3466732850845	7.95188148837907	1.17606740578593	5.28568333204469	7.18024932692925	6.50993648214198	5.33746491396012	7.60841747413299	5.09966130277403	6.32465041506326	7.51035117567254	4.67846633811395	6.4007257682717	3.85093940614951	6.99193560496178	5.60169948743144	10.4476032674371	6.88518630726144	0	5.0365516865102	6.78406027027353	8.07508011358524	2.90188056371866	7.95979101665345	6.36157713351753	5.01156719931704	7.814890677874	3.88945407283103	0.36109457017632	4.6497361575835	4.98647464908352	6.58014397658915	1.18351827404467	6.32333223565329	3.18386758334608	7.63203695854697	3.58710091276801
TCGA.GD.A2C5	0.0361868028478463	0.0803847874146045	3.19992356781246	2.12921706366415	5.3111252449647	5.74772305844321	2.96121583440321	8.70151232375197	4.72348211080696	6.620381134359	4.12807889472143	0.842134080105623	4.78374998300717	7.96178247432917	0.181038924431668	3.84632281012498	7.22485931614277	6.44671113652932	4.81255983377073	5.18399061534451	4.64771744071604	5.02542308906563	6.21134517456435	5.34727587758463	6.03678683370109	4.0615256479504	6.67748710062328	4.66074040912634	10.2315485705222	6.09474278238656	0.153805336079035	4.14600345113892	6.88158142215997	7.63979868032396	2.53294028837287	6.08040184367244	6.65623177592789	4.39451414195596	7.86079337301593	4.76299187827327	0.668482249541329	3.7816010168776	4.4572725189603	7.82510634279001	1.12802938874064	6.11852169609423	6.19301472118811	7.97484876706919	6.00934269294579
TCGA.G2.A2EK	0.0180643893603616	0.0989584800881688	4.25233239161626	2.6838087219258	5.04692317536111	5.06624421801307	3.24546523873192	8.19197809999772	6.201969013612	5.93903846963212	5.87654150286734	1.35608745384952	3.94898389570926	7.77123326108789	0.0447438212243978	2.98853927395972	8.14576558323909	6.16568888666653	5.50471254398946	5.275200784858	4.3782272178346	1.59507393882135	6.15831682800239	5.44489561678923	5.9211720854664	3.70087246174506	6.255068237484	4.73011277328447	8.92618004073583	6.25458459534503	0.0360461001568596	3.99050111136325	6.02640835429816	7.8572264922265	2.85957205681725	5.53283434143441	5.5743831150258	3.88076387724294	7.63989271654621	3.76596961093945	0.715014749910894	4.3395935009654	4.13176232082466	6.7318498451363	0.711583007473961	5.57999770917765	5.3454389572611	9.55092355278586	3.75342269048064
TCGA.DK.AA6R	0.0422240737629849	0.143654634526038	3.24674249833721	3.62576143655793	4.12244080890467	5.82949442242141	3.14234808214468	9.23031014686789	3.62491971050011	4.09158982973464	2.5181826049785	0.765280130653714	5.54366909541645	8.54930914505873	0.078336571121179	3.91858659484399	7.53456902200717	5.6366536191475	4.85187394467062	4.57463439523468	4.27170205660058	7.08475524888685	6.26612499768101	2.06422755924438	6.01283680751384	3.3405480271492	6.68019071568086	5.19615849260207	10.4347140154053	7.72279660420715	0.00719550140420377	4.28926642126506	6.8396610940386	8.52111042905842	1.3686007465141	6.9288381162513	7.08869921016031	4.76363465439328	7.60370051763169	5.06885994779523	0.610983471435526	3.07508760321096	5.04997484778984	6.96008304517164	0.830417597947831	6.58939497752832	5.43669821848512	5.67860999762859	4.56136890949746
TCGA.4Z.AA80	0.293841299266739	0.179638434938132	2.97405200616852	3.08203830626712	6.01828253668078	6.09811632546681	4.07104182806979	9.39728230344679	3.61718091815506	6.03312562153079	3.0313599048693	0.133168933486044	5.08460007204491	8.07360657609639	0	4.48983190811032	7.7469992807468	6.5931326284461	5.33734359332462	5.66107973561636	3.97553847887585	5.39522049995683	7.3551352266662	1.90896658211559	6.9119767375927	4.33393173627911	6.24881943066762	4.83397795274402	9.79607368783768	7.46905810969786	0.280362489973778	4.58993123246983	7.37510548093322	8.81473497818661	2.21319172671244	8.97183896006003	7.49865457414159	4.91318143743729	8.48614155701537	5.39654655848609	1.79672233373327	5.3267386671329	5.1691914450018	6.10053199126986	0.971736666736236	5.91576467553991	2.35281501160281	7.91225524916689	7.13596779389412
TCGA.UY.A78K	0.0630887120192842	0.462157047847395	5.7761197839178	2.74977022822989	4.25692006965065	5.81380427415303	3.24482618463078	8.51196489219268	4.78772498599704	6.12836558345385	6.32638454265149	0.535356258603784	4.47652426493729	8.12272292655373	0.417163906623976	4.1396168349429	7.08951509969444	6.29741338079711	4.03712739952305	5.62282495538727	4.04677915135237	0.761795871505646	5.72232666651509	5.52694205409679	5.57808129226194	4.08131405961478	6.24054903443431	4.43128865429159	9.0837635833814	5.87738843944177	0.512580878673969	3.47757371917423	7.12004913507899	7.21558056300332	1.90014226035982	6.51299007386196	6.83265713932914	4.27817064963117	7.99819324611919	4.5392580899314	0.628353671349842	3.7045732159951	5.43774375105928	5.88100380372001	2.54929951747062	5.73984270338144	4.78208350253694	7.53338346731473	7.05705596830893
TCGA.XF.A9T0	0.0756010848240282	0.0908534304511135	4.21344060669596	2.51883724243651	4.8430743380548	5.58105894224765	3.69243835750695	8.95382860898993	4.07805471383792	6.44300319233947	3.06989116860674	0.740798068041471	4.22359245048114	8.45118390646934	0.119688174519196	2.45204186494195	8.25025861887349	6.57588560333061	4.50376214673022	6.48027643346317	5.34090759151282	4.49480599412122	5.71746531495046	3.94448367114875	7.16742918554286	4.0221991188229	6.4438453128988	4.01913255128943	8.50247541139214	6.48850376195958	0.0074825763312062	4.01469450069279	7.0215530151677	8.28135793420524	4.22180749603682	7.31075908850934	6.32120115414694	4.34440244146226	7.21305171285175	4.47467614795177	0.194969550093418	4.02367230721392	4.55320074120582	4.6686751224518	3.30959822174998	7.34119500055063	6.60224900803609	8.93863071992359	8.59184170501633
TCGA.XF.A9T3	0.0976107966264223	0.578504028188004	4.70924100086584	2.75638285511977	4.49937394500217	5.59698879533736	3.70936784210766	9.6764052922432	5.29151515489068	5.71193260458191	2.43520185588707	2.27387390816062	5.22072076084608	8.61400046735901	0.545869550992244	3.57349571549561	7.38420439765764	6.39739398061208	5.10967815139454	4.96261379930902	4.21569412607269	5.56762149864196	5.81058448720097	4.34399046814255	6.50228604196819	4.88724255279747	6.55011570874654	5.03934460382516	9.50060051411026	7.16381972037045	0.160016607845905	4.02171956440795	7.45908319850398	7.9246219127833	1.66184079130537	7.13638828300163	7.32537022310921	4.36382988359298	7.49456841660872	4.56724120355462	0.795018812859228	3.8611911485806	6.36734834861462	4.97062821562749	1.8158622999214	5.83294316510821	6.60045709661256	7.25276287020187	5.12722467836497
TCGA.FD.A3SP	1.18972969362145	0.425459304765355	6.95271446026904	3.72015805318685	4.85557117533953	6.06526855888208	3.53055771946775	10.0178061315276	5.98261260728877	6.08856353703267	3.21831620724691	2.41994332875632	5.2359835672027	8.42893378643626	0.181929437690067	3.5064623066816	7.69991317709758	7.87738353109704	5.49729939649475	5.06686846593335	5.00159960269533	5.36860423843304	6.50185947188113	4.36336734880731	6.72951334458904	4.56348154100816	6.36130516312054	5.01491762017645	9.69402978262963	7.77115203088054	0.0543622884496891	4.25993529644865	6.7426395421889	8.09149409792436	3.04711954856855	6.7314629538924	6.72963025953135	4.67383340389302	7.58668068876105	4.88178695937053	1.59540817785663	3.83626753218741	6.22032028012179	5.5918768525642	3.04842802064294	6.4048333148286	6.30311403251267	7.28020285813221	6.85573311788265
TCGA.DK.AA6Q	0.0127831846982896	0.104873376726018	4.90215560311843	3.72324181091013	4.13889636343532	6.56753784232343	2.68120186069744	9.68327765409678	5.33695815420671	5.88068062812097	4.29044652187402	0.780394096309324	5.21757583584816	8.21846782021994	0.181293412885475	4.3553405239644	7.06099416590207	6.39153403281719	5.07921595349485	6.04949572654272	4.39006230892908	2.8901937367825	8.87993668191747	3.62836533755187	6.27307197262795	4.0598224856195	7.99356794434983	5.058212576239	9.30585290518143	7.79409999853544	0	4.4456604988647	7.22122555639998	8.47332788042424	2.82046491963909	6.78347891800081	6.57259867537003	4.70184288880659	8.24315160486146	6.20876109586243	0.199750856715837	3.78633498041697	6.21551552713473	6.54836109701715	0.457961944452685	5.58639846965845	4.07821700202921	6.30708420460851	6.83092205140312
TCGA.4Z.AA89	0.0254540964277491	0	3.10527578341569	2.8426973028498	5.57866101284572	5.65824005068758	3.44506452174342	8.83626437577722	4.35371143966409	6.12553539049882	4.72186477626864	0.0433445048771692	4.57395614106414	7.93038844698871	0.0475383887633606	4.70126071090397	7.28449284948584	6.14284430310535	4.8273719230783	7.16614701075805	4.86399790091776	4.41647496952764	6.9786807184065	5.15088051057245	6.31960709660656	3.99400035769387	6.68563605188468	4.96019659585561	10.1082894769832	6.58608315962621	0	4.24855001593088	7.17702679241376	7.79839921899754	2.32109108900847	7.81500279687128	6.67499020919884	4.46615723781797	7.52727524923233	4.20287216554144	0.199750856715837	3.77629352679524	4.52766466150302	7.07034531643387	0.641915903475113	5.70635096423019	3.25184025875472	7.064096033801	3.89123446339131
TCGA.K4.A6FZ	1.87353762319319	0.107420058836365	4.68961786028288	3.10504105982079	4.95062238050184	6.11547028136941	3.51641864163387	9.38578929361447	4.52985841864051	4.73299633427023	5.3770126615002	0.450168697308329	5.45584994841197	7.73294818648866	0.0582472168546627	4.60182723251491	7.80811857541118	6.51507059143684	5.10764602720411	5.61306010689612	5.04005952909456	7.45484377482026	5.89959861074725	3.82588736541772	6.64455572724543	3.83328480299677	5.92228825191534	5.32318629749943	9.89672625282099	7.34773828523982	0.0315363532680532	4.03996305679248	7.19384959164344	8.06959906420562	2.88264304936184	7.37738320956564	6.77507425249243	5.0948018872585	7.57297604568487	4.47854475585798	0.781317743603905	3.87044363407689	5.34863610204027	6.56380182910937	0.756340152251853	5.91285820720445	5.01905691583955	7.35395397945766	5.39581343646229
TCGA.FD.A6TF	0.128689328846787	0.233151803439294	4.0107977380844	2.77167433390837	4.53252892142491	5.31091446649458	3.17793373348944	8.86628055614769	4.85829934787138	5.63493880015178	2.40490312214513	2.02073331278267	4.59886539264523	8.48604096893237	0.0658480033660813	3.15364322640519	7.64741597246	6.57844062569522	4.49860830520237	5.6027300380274	4.51968656939498	6.20601604978377	7.12046495755711	4.1623147858377	6.40651626226602	3.93118190294106	7.20931786290715	4.94967032522746	9.21253942829769	7.30262521640613	0.153935010704163	4.92837979881735	7.79687934072137	7.41702631435444	1.93398801420322	7.30470177013288	7.27852658574875	4.9611973092189	8.32044135319176	4.78846647112054	0.856866206984431	3.38671439577224	5.63293123745639	7.31521931725323	1.151858816727	5.48554275336406	6.40717937256245	6.95904097419647	5.57582964743252
TCGA.ZF.AA4W	0.0772429989324604	0.151599082269397	1.41348576790476	2.57821416547245	4.26834455920786	6.33172133710729	3.57975942741254	9.99199780023299	3.72519581722666	5.50096772407033	1.76013576638495	0.112099579776235	3.96714093408868	8.08858897671599	0.0827025893302493	3.65174057506018	6.67857901345303	4.13135900345203	4.3188807923151	5.7369592823616	3.5228592551917	2.83116787684723	6.80023338908101	2.013998146041	4.44002863078537	3.12293771309239	6.73570764700018	4.37647098678114	9.59555531547205	8.23777115199946	0.0150693217176482	3.27700278563884	6.3423645116604	7.43077618086027	2.26549690707387	6.58103935268705	6.68186244887589	4.98746640159375	7.32047023655361	4.83058999384227	0.162983392023465	2.87511162988549	4.94243474438422	3.72780067868225	0.410883777195581	5.4831805292205	4.07145378144536	5.83914078693792	4.66702920141055
TCGA.DK.AA6W	0.106214296090968	0	5.53190229637502	2.8249918251071	4.63236128959657	5.08385158769796	3.69039474531998	9.02376654894082	4.097307394273	5.25168879947866	2.2687637384108	2.22156778853841	5.23780842954562	8.41913307646312	0.0453031679565722	3.52348668304774	7.61620402602757	6.24468349997263	5.38180248316877	6.02839897132937	5.27865016704675	1.1906148602095	7.22437990986705	3.50887229544116	6.37595863926494	4.19216259611867	6.55170518591845	4.95950124739996	10.6123833717128	7.21529904334709	0.0641930619274924	5.32377356369147	6.39318278022201	7.66979426902918	2.81498101443378	5.70576783883637	6.58063544708419	5.01829589156764	7.89725192351798	7.51047619346526	0.302991615612752	4.13958409404237	6.33858308111835	3.96202144977308	1.3415303869973	5.9697767517485	4.18991941790107	7.13194953699937	5.33175178665391
TCGA.2F.A9KP	0.141040345433593	0.058385771000353	2.46678371344672	3.16280620128549	6.26585129628699	5.63415760634343	2.91172992541704	8.76785140764966	5.18093950268537	6.49006143943172	5.68035249024835	0.900490088630511	4.76451070601564	8.22121637108553	0.350949786310205	4.24406503666655	7.27530509419877	6.83892782265316	4.72295230560876	7.62347696671129	4.57707830875683	4.27733018046102	7.39053356150824	2.88125348074479	6.51834786601878	4.01888338423471	7.52107429988974	4.32668115028718	9.83370983941761	7.24906887903129	0.833416375270494	5.14527800975005	6.93795519521323	8.69647379670995	3.64838490756349	7.38945839906876	6.74074680747067	4.71594277706602	7.7493633062225	4.40191029607167	2.19547359238726	4.20270764201605	5.31337284400109	6.55727835076686	0.602741913282391	5.45556723848704	3.75099231521594	7.35476949601686	6.06926178188567
TCGA.YF.AA3L	0	0.0731347046302154	3.23247657119849	2.47482538208634	3.71696895210818	5.27676091220237	3.17219945979448	8.24229095533553	5.36403657468202	5.5409788711375	4.00820001383214	0.814181243170403	3.44008844800814	8.11818112240972	0.299713560064242	2.46584389795881	6.74324431616808	5.69576002413838	4.07108474536858	5.11268345409757	4.46481200663112	1.37989816352469	5.53987842784112	3.64228568305958	4.3870316095257	1.64482535523907	6.83056210766776	4.22322173258082	8.3948450760195	6.32948243102564	1.91487063320035	2.59977005293154	7.06091961312803	7.39741879658599	2.12051783412047	6.70250656221956	7.78915409289429	3.25750853369992	8.3922899426115	3.64881054410321	0.68329221852398	2.53500781159834	4.09513958293985	5.82164644528017	0.48820648807966	4.20743217740959	1.80442533967831	6.55430028381171	3.46577861025472
TCGA.K4.A6MB	0.0840642647884745	0.20426594528956	4.0469973639366	3.62263756653746	5.76642554763968	5.83694915499641	3.62341038871602	9.29079230206422	5.96830506622008	5.89684823033004	2.61169175120865	3.76790899523226	4.57216207571412	8.94851003380339	0.345055675179296	4.06012522482753	7.99220476792101	6.79433528113326	4.9689570307853	5.7551386161113	4.27037943255718	3.86003909795838	6.88454297641229	5.79080852174059	6.56698254562286	4.30361272833808	7.08897369723289	5.04966125914539	6.11526010322425	7.57810469695401	0.249748715083569	3.95890761825281	6.83479084090934	8.23845155449729	2.96508238707886	6.58880756463345	6.05671574045334	4.87109944378438	7.50742123508608	5.0606743181168	0.42094045613708	3.94811488390599	5.85299259558032	5.97736923042869	1.20389022714666	6.46769357624743	6.36083830730101	7.59784548184026	6.23468333206816
TCGA.CU.A0YN	0.0418036876570852	0.136716384488312	4.74059841133987	2.71488291065154	4.68459435073562	6.12457835140457	3.10514166032342	9.5207339737014	4.65215948522648	5.34967665775356	2.52250777636681	0.300416627836874	4.89510384925133	7.84017806569928	0.0622598944701261	3.33047235203486	7.33421338595823	6.04860457348902	5.37152401448479	5.24745666244511	4.73703231726889	4.46069670082049	6.5173985375571	3.42033417701515	5.96624818079674	3.21595810140098	5.7015074721285	5.68122716539017	10.5969010493717	6.10050045375806	0.0336520524899971	4.18923154864728	6.67479394250523	7.81736168137417	2.12154594984696	6.56816286589151	5.97310840269686	5.13995238633994	7.1137390410746	4.97796675761948	0.413594082409175	4.1431239903203	5.41685325023012	6.05122634561329	2.0971388098353	5.99203647612244	5.03544796058228	7.37021485769546	5.6843502904512
TCGA.KQ.A41N	0.0640550644104434	0.0405417938628468	1.78005807789837	1.64726845310438	2.790042166471	4.77517172699204	2.54752386222768	7.79690529064418	3.66748343618049	4.39035127037233	1.391767719956	0.187007566977033	2.4801099852146	7.43244418632972	0.227248183780733	3.01856296334702	7.00236610731609	5.43999539792324	3.35429699340236	4.72642799062351	3.61047565694746	5.5076360935706	6.46092600108791	1.66120232976271	4.40954028977553	2.98868468677217	5.89104485419588	3.86340328570867	8.24736456272978	5.62307672083263	0.174534254694902	2.9513266836668	6.13786210366146	7.46114380259022	2.59838902770029	6.5252341991432	6.93553400225674	2.92269261936481	8.19795235371688	2.90500424140177	0.0969364825029574	2.55122068095303	4.14868197682419	4.82884987839937	0.383054501449792	4.79701816737732	4.25985999253122	5.12929126089307	4.72618818094196
TCGA.K4.A3WS	0.229341813043554	0.571142829061732	4.78109213435897	3.00855859883656	5.02933361335493	5.74118651000956	2.78194716425037	8.97645242657223	5.66238781925968	6.28434200341692	2.12055101058253	2.54880649908363	4.9920206092163	8.70736016750757	0.208267528968692	3.50460768137803	7.51411278949384	6.44202120289759	5.62652382683535	5.10333397391469	4.21601244326741	5.6268771354987	6.91158014016062	4.30076803328031	6.0038720421931	3.9639272070329	6.07249815674307	4.74852563759505	9.89947414657438	6.74043380868562	0.0779265786850691	4.00644165782446	6.67419085546931	8.04218795164279	3.67977283133513	7.65234881566107	6.67462165764724	4.36090501023968	7.4611233339241	4.29573771586069	0.574537521302063	4.22853397058119	6.11596751169143	5.9102241757803	1.67910846970249	6.37151007499822	5.95338165580255	7.23830919344333	6.56697341567207
TCGA.BT.A0S7	0	0.28463257625083	3.76696612304364	3.8933039581057	5.67449172430961	5.90299246188939	4.05399753948633	9.31729004731845	5.13081146375454	5.14000148487681	1.38747283440593	0.48295151336731	4.04483123344781	8.03771496118498	0.11503324294624	3.3325647309961	7.6797045794637	6.43218943052926	5.70395339226935	6.16400382864082	4.27203812371502	3.40345861453549	8.82604345564091	3.51445053853925	7.38711607316853	3.86209426894717	6.4455578759081	4.83517121131929	9.96798041392012	7.18582790117661	3.87528859822269	3.95321866966928	7.40666081228229	8.26061238446992	3.30268461411838	6.69072996215656	6.44200958753657	4.38947044532596	7.81625665451065	4.45559025183124	0.194213156311207	4.79460301464876	5.271130562781	6.19460913064368	0.398897571202473	6.04966997086154	5.98230228404405	6.33460402797494	4.66957107603897
TCGA.HQ.A2OF	7.52143712132703	0	3.40289950175997	3.68572714744103	5.80208979423553	5.73913791895573	4.03362562538979	10.0622437018857	5.06498629159357	6.54833335116245	6.02005987542731	3.7988385441041	4.90079919893024	8.46788876325816	2.88041125980978	5.38526881116648	9.25158844895098	7.07216262370527	6.29459318120708	5.08418760313696	3.9387562614923	5.8914677943507	5.99925366314385	6.1545022001845	7.09467417548076	5.35140218362996	6.47579502786665	6.2812364396057	10.9221543545536	8.32477055799862	0.98353177631614	5.00371016494035	7.79485835493713	8.93798578740972	0.635243612359028	8.09496441317196	7.46121666868453	5.43583858289934	8.25015911648772	5.36281351363367	0.0775164697020952	4.1065912052137	5.71070726652703	6.41304734958127	0.529970829136579	7.41320225003937	5.82900215887164	7.27442101993087	6.25780267573781
TCGA.R3.A69X	0.0903114713760366	0.490467443870772	5.85510019295344	3.43130202799592	5.48997958280026	6.13975188330407	4.54887429910308	9.72839469662886	5.4199062600622	6.95961600298481	6.00349205158579	3.08605340372593	4.56716208958078	9.13163629625719	0.374733478031214	4.81569838058694	9.65318544469667	7.0638642179697	5.86370062394748	7.38763136664187	4.89547228315255	4.5835371354783	6.83364533302124	5.697039832993	6.68994068166533	5.51035434081361	6.24162475450592	5.15249172363308	9.87880088851794	7.80866305931496	1.14326279303862	4.23965007872167	7.64043005213018	8.55743000321791	3.55412220250005	6.89689786586785	7.18766680869407	5.08680074691597	7.79701103175339	5.34824658546038	0.657640005207824	4.36054688461167	5.78138069802719	7.33919262539642	1.64422547243903	7.00026371858237	6.05879702524756	8.86066675684698	7.55349567285857
TCGA.GU.A762	0.0093471722592526	0.715717689222389	6.24019791670391	2.84528931419146	3.26707130433762	6.63013459124345	3.30983101540755	10.0490006489472	4.6282603383373	5.71535527891086	2.36289064266586	0.108357178090419	5.15321354765353	8.51234344486325	0.574149960509702	3.46635304067666	6.54667533876058	6.18218774269435	4.63547580701308	5.33433943990693	4.54336596078398	0.331361267268299	4.73590121403512	4.55444150508542	5.55161137385032	3.36626625408015	6.5414528879828	4.76014641417019	9.03876620912352	7.15384991304611	0.591009130839571	3.49931015720262	6.53685641925503	7.80958743893039	2.50726185443248	6.1795150312126	6.74757000772092	4.29174351859109	8.33946478750702	5.41371931091851	0.571142829061732	3.17416669518473	5.34344335622082	3.99381020234584	2.63631139847527	5.19224940965934	4.73765431662883	6.80651868949938	5.97921367029999
TCGA.GC.A3RD	0.00891709473605305	0.469781806806864	3.66817586897014	3.18451834326752	4.89028130345853	5.65415194640561	3.42925440831021	8.74925233804922	5.46110941506525	4.78520526795565	1.80111725822455	0.252536766696175	4.95151785896245	8.38921788309668	0.033229160785111	3.54001486639263	7.00881515652875	6.45175840772742	4.72689659448049	6.1569911446265	3.6520619416686	7.12899238767237	5.60763509712073	2.41727194534353	5.97188838007859	3.38509966247936	6.31864403205273	4.49189156768448	8.73110923093917	6.75297733889842	0.666029381213045	4.42048913925049	7.81239425512969	7.56905886884346	2.64763686348455	7.33026438152056	6.79135697171729	5.01142854766471	7.02566116422431	4.72533217137268	0.199499603660362	3.2026527966713	4.69241045880199	5.23080631623685	0.649753399404938	5.73706748090564	6.26605189074732	6.77386976736374	5.8049699287073
TCGA.XF.A9SI	2.44757919654888	0.690282989063512	6.8020277370528	3.00290050611349	4.32361506140212	5.95777533563361	3.57153119841353	9.2991042780141	5.5468605137226	6.2106771876018	2.26384569364098	3.10934384209948	5.02012434343295	8.32151641722732	0.218471210743262	4.52359331865179	7.63678265586695	6.69967377671695	4.78279120581476	6.62163286443591	4.11899919451839	2.87109451399646	5.05593746557682	6.1261985375792	6.87242371405575	4.48397051614313	6.86447589292909	4.71195187125071	9.29281924225017	7.39416254852313	0.108089491840297	3.73124842210462	7.19806289152736	7.74262943802061	3.06664032387551	7.00580080544725	7.16703170271218	4.2091023971211	9.14375946469053	5.30483955337681	2.86920022912867	4.48343530695463	5.45728237021592	5.25030978885692	3.02258087225512	5.70383437777852	6.32599256751689	7.81261758929126	6.72768497662785
TCGA.FJ.A3Z7	0.124460486274336	0.0640550644104434	2.9698596189547	1.91991208867731	3.04061192803757	4.15571685585502	1.19137314240867	7.9202563747498	3.35665091856567	5.31128149188551	2.49807211547594	0.193330195384304	2.92590450128648	6.76522310118445	0.0344974641994449	1.96805387757936	6.76232356560208	4.91853889251124	2.80966138944077	2.15704371014558	3.11646457070017	3.86971351025538	5.05443609547354	2.50258520244744	5.40172261155579	4.04303822342068	4.92696247564136	3.0325593286324	7.11813542957936	4.89614588605183	0.0758748669751276	2.12892023658324	6.15137786527476	6.27027102824568	2.07107616201096	9.07483480685188	5.15311624412839	3.31948787770346	5.95090694171834	2.9316452401804	0.209390977467428	2.61513375751443	3.9596588890926	5.58508272029882	0.245495662819921	3.70878317667043	4.95036576078628	5.92877772615856	7.7666243121428
TCGA.XF.A9T6	0.0344974641994449	0.241352085770659	4.14135921553004	3.2450088004038	3.49511950455662	6.2226674088697	3.72158046259808	9.38944205041596	3.98683867415144	4.87007368507667	1.68517768388608	3.03403959435364	5.33850642428143	8.06144626215664	0	4.26957929170908	6.57184818807958	5.77518226438132	3.94750719913652	5.33080575943479	5.02366787215745	5.79542410076663	6.55534683481036	2.05523036737216	5.16008923789455	3.7486329721913	6.66048800111248	4.58693283785313	9.67414476614384	6.21137048577223	0	3.35361970489696	7.44625705712272	7.69712395456505	1.00898878322725	6.10671891319143	6.74356074494008	4.67236310672543	8.17062513974442	4.28463997861588	0.376623787423014	2.95823021167137	5.25673140857183	4.90909623213907	1.2217533720184	6.30382457622147	5.01179527465841	7.66186073867649	4.84523912563878
TCGA.FD.A3SR	0.217478900470531	0.13303737874735	6.04018230269518	3.36207707435258	5.23926054819407	5.9762651001462	3.81513476578376	9.45234730190627	5.76879304012016	5.69784052709313	4.09324746820885	1.869950347659	6.96545415826883	8.85846968747968	0.132905812011507	3.53814080907496	8.30193648130182	7.00275089440253	5.77838732491386	5.85890601326589	4.42932806593363	1.37923279049738	6.18474643656165	4.54680804989641	7.33372068651605	4.17382302224384	6.80727634456285	5.15467231355502	10.4092887769822	8.01103264622287	1.06433104624598	5.74746796488496	7.71362846184492	8.53606533721282	3.26629181758064	6.82085546605432	6.01633362421452	4.65567239189371	8.71646212932513	4.76772364767939	0.70734808748327	4.69747359745868	5.96373766918809	6.2000138403849	2.04204892777196	6.29959268577814	6.45623283340681	8.42859927592817	6.88523756607029
TCGA.FJ.A3Z9	0.0102069428692571	0	1.03787416566112	2.13000830410861	5.24058528628935	5.84410690992913	2.8050447613704	8.46076344733715	4.59959154648604	4.62340453555851	4.79013602776643	0.0517201164473276	3.97298667653361	7.4391676527116	0.0380146901867159	4.32771610283484	7.4095071957006	5.10483983776818	4.30121448756135	6.98964881186209	4.20288783347014	6.38439351143582	6.67777460040526	2.25032494998495	5.47385508416174	2.76390018076287	5.65832860769367	4.57281692566028	8.80393154754259	6.01130106583951	0	3.57870931238091	6.3163503268577	7.08075145252735	1.66475587983322	6.19001427068544	6.00852050341136	3.8826919534496	7.15867330171143	3.16483453876703	0.127765328148545	3.621149303569	4.91677757261211	6.07138083993878	0.268434393576383	5.52768655304811	5.22559114038389	6.15398566168903	4.48903548837764
TCGA.BT.A3PK	0.564914658672826	0.316840849529588	5.04112468059438	3.33242151413581	4.218866394297	5.73483153296545	3.13771663341304	9.33932982646208	4.60328806937257	4.8710353552274	3.39124530819936	0.291485685973561	4.97361127551947	8.24167956804769	0.0497701518163845	4.23041823314553	6.57448605437946	6.76621350198165	4.64254562759228	6.18241223178651	3.8148990070134	5.6188817333686	6.97976128483224	3.16830506787471	6.36955023710004	3.79827867279215	5.80326320670244	4.2463396754275	9.12341866719723	6.80286140746353	0	3.60068603848422	6.80069803788265	7.72560961226874	2.56642551286451	6.41058194076546	6.26399212755103	5.04382567297434	7.45359494668332	4.55870845822417	1.50903704235289	3.68904191290507	5.40698897208167	5.25235131645109	0.766383141001298	6.22475997541273	5.92971763045569	6.83345053149506	5.91421768011184
TCGA.CF.A9FF	0.0263043243519085	0	2.69026063677334	1.53610264748736	4.56818415146383	4.35039823520343	1.85762276430072	6.98766762594556	3.13689680850526	5.38327919634297	3.38039699198845	0.348119084462443	3.50686848154909	7.15502766426966	0.49988414589191	3.62502495311811	6.3988240531571	4.85759290771627	4.04518082938843	6.86041411197087	3.81314498274452	4.48505966609049	5.58451158806211	3.52903380726707	3.89822770442508	2.48498879968601	5.53140953430882	3.67136131570306	8.35143222061703	5.13721659563721	0.0234682805039054	2.85979069064191	5.88487627469523	6.46880159445857	2.14769744361387	6.56945615430318	5.62827200529408	3.12035194036522	6.87878663755391	3.29769032959086	1.25114341438898	2.95989995483864	3.44109831996143	4.39094277280254	0.43626846471939	4.13126021466086	2.7980712578972	6.17635070064804	5.77645935275271
TCGA.DK.A6B0	0.00848688896549116	0.136453909268651	3.71292587884474	2.25290002870008	5.11190351183286	5.98967038090835	3.75715129068081	8.79058145974959	4.38430543413015	5.27853494872691	6.3449119181423	0.214995134614923	3.75546446479499	7.96857061031968	0.0621217119077975	4.35010823274284	6.86318643793647	5.93332713261491	4.1878231611776	6.0540713651723	4.8405135888386	4.69108744095189	5.88347663732096	5.49771773790195	5.57526694317481	3.84038266226314	6.97103420994324	4.82547528238948	9.48042246386581	6.51114224488737	0	3.72567572667375	6.71802591729605	7.35918291127657	2.76566203736853	7.3200766510051	6.92798057689042	4.41479853312277	7.88175025844477	3.96300239655957	0.0540843928423792	3.37847000645038	4.8487581280774	6.65890837894088	0.316956668181831	5.29399575198583	2.39662532980761	6.64387494468835	4.27055884248623
TCGA.ZF.A9RN	0.219710639548779	0.166072675946706	4.82549563493166	2.80648904524404	5.11144452522436	5.79959247181069	3.30316701571115	9.48093032450188	4.69368209145745	5.64862937633138	2.08834516129908	0.142478790642247	5.05621500450397	9.20631306345271	0.0461417816447206	4.05772752026487	7.54713823160853	6.75458557327607	4.77913887778079	6.14066619642917	4.65432096394498	3.02306014050278	6.73699174277685	3.22383954283613	8.08691483130832	4.87311923884738	7.04909815290929	4.78363999175347	10.3278805532891	8.91885131412581	0.00834345852933497	4.72189211116905	7.57988234349071	8.81200462111288	7.62694939252205	5.6014380203659	7.43024094087436	4.20676823546832	8.47741384006547	5.40440929051332	0.104739216216237	6.30437596535381	5.25798365641923	5.19243880288997	2.07734555654592	6.01097671918292	1.72027846523333	7.06360216732071	5.86182388835166
TCGA.FD.A62P	0.0889556823082184	0.488926267524134	5.02467871237533	3.1101961777542	3.96125288405821	5.40251754408846	3.65466466735122	9.8724637312095	4.11601535326994	5.96382550689507	1.77913362352545	1.90712140835053	4.49759959269736	8.33351273653318	0.0836558970806325	3.55854928725636	7.4837335654838	7.10934279726151	4.53502648053584	6.18596562810667	4.0360900712219	5.63089758606685	6.66693549769614	3.53697294674817	5.90823167848962	3.62232129265106	6.97289939484911	4.48390604362723	9.33850063028517	6.91772174518358	0.015354834293464	4.32871441579641	7.11517685588954	9.03620191657854	2.50350139323239	6.6089215793091	6.43245337340342	5.46904915279134	7.40810636583269	4.9151001728642	0.332392869057616	3.96667963185645	5.37119988657997	6.76653553404882	1.62400728607365	5.45508716218411	6.7889505805573	7.10275365006475	5.36004465679674
TCGA.E7.A519	0.106080260225132	0.175173265663797	5.10881714781881	1.14058235738928	1.65081050408724	4.63150012500004	1.88408990913353	6.87814044596557	4.58681877586543	4.12361653881718	5.83569168869103	0.210264166313091	2.8158418110231	7.8879230536772	0.156526058528656	1.90504276309092	6.30584652265428	4.65276754927759	2.80527181603904	4.71040421348091	4.59316849170044	3.83836690829074	4.58337466270507	4.87529842916051	2.83313297392296	2.13188576278912	6.18105085458081	4.2529756967728	8.4315126474878	5.22062016744785	0.0146409468817532	0.813114191346289	5.57275327273615	5.78944756974938	1.44927082553272	7.05067908492023	5.9518675043269	2.35510086074475	7.89695839470047	3.06167252715243	0.17976580835815	1.10252376468385	3.58076054934014	4.34575118590949	0.378400642443576	2.9297909977186	3.06674363795618	5.70191218005374	5.01628236012999
TCGA.BT.A20J	1.21088754922081	0.295605488588061	6.06746447821375	2.74843976416809	4.59471573961877	6.17335933366759	3.23230771374665	9.70089309010974	4.6951642476406	5.42516050274612	1.76341157447001	0.555521697454558	4.18748272645773	8.55869200626963	0.24086382278575	4.27234425005589	6.83661217063561	6.45030563965455	4.80246208128545	4.69521436916039	3.7829222238889	5.67474593076022	3.6318958590538	3.62703478252049	6.64054862952752	4.87486088757571	5.92102922999329	4.32908770790885	9.17399861537762	8.13803572676308	0.105275783415687	4.22539833734074	7.47164920500756	8.26194492887828	2.8796273568124	7.1810627846313	6.88405448817474	4.43154273347672	8.89183685416178	4.65181518440327	0.343464676154529	4.36031510888342	5.56558803713203	4.16812852957695	2.31373924458626	5.6766510527412	5.79761743382593	7.75153401709331	6.70008038684213
TCGA.GC.A3I6	0	0.255923660273564	4.97086745556632	4.01511393678239	4.98397860475816	6.58470549777699	3.72266274220076	9.23924527034379	5.31722446320901	5.12644016961434	2.6862315725538	0.668663777700221	5.36312901542619	7.99793648544748	0	4.83020968137817	7.25154205814027	6.09872272634291	5.47705880461654	6.61997342808452	4.48794290757313	4.35779829738116	6.60173216748299	2.79264715623818	6.6554935149178	3.48056242104299	6.94013620449897	5.27223226014915	10.010299130685	7.74705972135018	0.00662118012237996	4.05736362123094	7.20554500142508	7.87915252094085	3.03613404094681	7.20256562745817	6.35289091193819	5.09817108045813	7.76968183243159	4.87095647309494	1.33411056784475	4.02408914165774	5.47589876407015	7.67302916733888	1.40113892731826	6.61057752941786	4.72287582280956	6.82306656763102	4.96169277599156
TCGA.XF.A9SP	0.0380146901867159	0.4602707607525	4.39204946881753	2.28750184612819	3.96889253858886	5.61615181828912	3.24077225507661	9.03127718725298	5.01510055240784	5.66827516609649	3.2274792479004	2.6095185904113	4.41033431991491	7.85382852033235	0.0356239097307212	3.13825746275896	8.56142084648839	6.31412549691151	4.60134590136161	4.76644675049144	3.85975094150178	4.35203812744125	5.94387211097092	3.55678498706546	5.27869104875493	3.43193045229811	6.49141861940672	4.99337546741112	9.14176434460977	6.83113873478207	0.192825403552391	3.67307016739248	6.23932929651825	7.24355103468305	3.11433370597508	7.33034327041723	7.01702439724318	3.93529943945012	8.40876152923041	3.88254523621282	0.707082991771706	2.79166823180107	5.44865982124707	6.35559952694318	2.90915865206926	5.21296225243736	5.86022785891747	7.78845733541861	5.69754031887946
TCGA.S5.A6DX	0.00992040959306388	0.367482898138868	4.87516078993446	1.0264459803038	3.11493332985774	5.12412958532541	2.876624991169	8.06697391563593	4.25280922177379	6.1183991818935	2.63948687022524	3.75376496942343	2.35873382660528	8.24664845305244	0.141432790929296	2.00140594237928	7.6954426784959	5.26764815312046	3.92062677769317	7.20274191929776	3.48738344303651	1.7530054281952	5.62977916583286	4.40499165339553	4.54944739013885	2.78718168460358	6.80047414502472	4.03384583643468	8.90333659072347	5.71419605298818	0.0585243118408003	1.7575353550288	6.02307123278998	6.55609522086019	1.62559780605933	6.01937055462697	6.79293862240037	3.30531393806147	7.89199265107343	4.19127048168903	0.325846898238815	1.72307794712008	2.99951300823922	5.78561070636973	2.19959382868402	4.43276569910473	4.8697381826324	6.84092265782199	9.35203636131887
TCGA.FD.A43S	0.066950243924627	0.680414381806817	5.97760277626261	1.92033141582483	3.67180286866565	5.35722472203755	3.32016693240979	8.57261345377555	5.44837900276402	5.9335513942313	5.79459261815793	2.58577979636576	3.12870582348222	7.99378416722255	0.123268887494347	3.47652426493729	6.56185918130639	5.62439338221977	4.10667494942591	5.01044418516899	4.39393096458251	5.52871195602967	4.54038070609035	5.92754806053082	4.72264635008109	3.05791809741879	6.37073622224859	4.07790095028878	8.55852785905413	5.98426805748066	0.050745463581399	2.65757141268782	5.71570396321785	6.93631756624875	2.67013784788352	7.68118288188661	7.09520183695149	3.71803276927783	7.96082733463435	3.65285357538155	0.834144866063205	2.85748342828667	5.00444296414984	4.83748917550033	2.44979905307263	4.50383845591251	4.31815773837226	7.55225178901258	5.72148203327172
TCGA.GC.A3BM	0.092072094502929	0.114367024952	3.88395310614122	3.74990964133229	6.22378549499955	5.4128323235653	3.99101837387492	8.90857726191302	5.98808249152452	6.14947684286469	2.50883427425123	0.15419432499279	5.26958677171562	7.90998426161485	0.0391383939069583	4.4865470570351	7.55189356058234	6.76619892269761	5.39074333978047	6.13093292846516	3.82668067531786	4.64891405833074	6.86311580048159	2.60594466129071	6.57569655441451	4.0973579657631	6.94443916019033	5.08579853912692	10.5192108506121	7.20165444294937	0.210388864445403	5.25630116903925	7.91991328012026	8.45276714643985	3.98034525415156	7.93701240225638	6.20533385929953	4.8316644685089	7.42993392458763	4.52847130188289	0.593497196663402	3.86777788144474	4.89480806448515	8.63054162056729	0.52697021440912	6.68599899844197	4.32044857408644	7.13630111850022	3.94078692903834
TCGA.4Z.AA7N	0.231801022777158	0.357045212966807	6.61354049293399	2.30567874324229	4.6437984808189	5.42511013676061	2.92962059060291	8.51188189764336	5.30021526322841	6.89647530387541	3.88819772182308	2.65757141268782	3.96212327715965	7.69799130255869	0.189286906583612	3.91643842684435	7.69835045988837	6.08143124181434	4.86898301674333	6.51866102310956	4.01828698832347	6.33369922209866	6.84147880556491	7.13625907256378	6.13200713708885	3.87284845489589	5.43170986643546	4.4260030327936	8.95446969846149	6.75481670150291	0.379066399280904	4.31560970179259	6.13747073485368	7.40085467976434	3.53966754287825	8.55362699020987	5.8445337918173	3.87190277414367	7.78474934062055	3.97551096551756	1.45443913468656	4.89347870902437	5.58620628888735	5.62619672020144	2.39829563884343	5.9044311097983	5.60745460212233	8.4201926752187	7.20816606346696
TCGA.4Z.AA83	0.142740172116082	0.550211157565391	3.71627759887891	2.08331550233567	4.52177944057469	4.93370009587049	3.05271149809457	8.60331514917883	4.31402214374672	5.48311279592324	6.36523584942278	0.560910560879889	4.39506279951758	7.4996210960899	0.406536670205172	4.17040581965736	7.00222319240889	5.9242305586213	4.72293591677883	5.94235497901928	4.86838551400101	6.92940755339939	6.77123722342004	2.43341351757166	5.30833903013941	3.40487588066738	6.10259514854072	4.34697106813025	8.86990193484091	6.40712497498914	0.516216908424998	3.98344056983226	5.94296952762069	7.29853093785646	3.2025117562101	7.06206665110564	6.54679416209365	3.86464179095517	7.18168599256772	4.65190126731261	0.264236151043547	3.88624772518794	3.97285804905018	7.2531998401468	0.49436440469585	5.34749912737065	2.20310716660741	7.37817605359263	7.53151714545291
TCGA.BT.A2LA	0.270229907237998	2.48186722665096	2.51730089290288	4.05919950798658	5.50447103078025	5.97249277635548	2.94097480931168	9.28603510871146	4.60294971442324	5.16595614339899	3.17506145917396	5.26100042578691	4.59978195257596	8.55407998172423	0.162210036314307	2.09183521265671	6.6965711652023	6.80568713040402	4.63666521842584	3.60358480663896	4.57033541446543	3.46658796903427	6.38947732885635	3.20847043856631	6.17352723812251	3.68116812041669	6.9170903758394	4.71383326018628	10.8267014080382	6.60165492253176	0.12234140752612	5.50260429569114	7.97956867168582	7.55971205517797	3.2133628363131	6.02308010655833	6.30886867960012	3.53616482913413	7.23930924526211	4.94015735178744	0.351062898940385	4.86294229029749	6.64261493822486	3.16681183562429	1.50594172795679	5.74240241238305	4.31976242766925	5.83430164583458	6.07927143052254
TCGA.GV.A3QG	0.120882733248652	0.433066269617616	6.60218070065077	3.15848245280513	4.74312176553204	5.66807372765246	3.14761604716711	9.35136993734486	4.92637428073325	6.14223165991801	2.83282926783151	0.573762295576323	5.04758637310521	8.40285048383117	1.05011855314168	3.9484887165783	7.47950948072584	6.6130910568296	5.46287031226445	5.3603923715969	4.09995159066253	5.85996706423982	6.87798345250969	6.05925143306528	6.65647920913056	3.99056464481981	5.75892140344796	4.69504172103884	9.34629587198182	6.6551929516608	0.0863761675969373	3.73176976037697	6.52301456899793	7.66398497917084	3.18554943462957	7.06680712939769	6.69870605564577	4.43790683909191	7.79592276040509	4.40184887473608	0.977829416951956	3.72940049908955	5.4738226214457	5.92818316324688	2.75148514504927	5.83158340399385	6.11365258075986	7.77604080296512	7.79497204154259
TCGA.CU.A5W6	0.352419559215162	0.696349990136987	3.1136671647907	2.55552169745456	4.93876566931973	5.72159686683294	3.93340267726354	9.20233470152988	3.48645695576873	6.24341203232109	4.27188877021776	0.505890929729957	4.67647616864816	8.01552544569656	0.0665370023957913	3.89115667801804	7.69718304529841	6.63853583119069	4.62253214961235	7.89498808825597	4.60942403086215	3.86876577164952	6.73551676176445	3.22135124430149	5.647956268213	3.62886689501678	6.65752139525262	4.88442209097491	9.36257465041644	7.01880439819459	0.0827025893302493	3.97534587434816	6.66290901228859	8.81835273397881	3.128474881423	7.14514449694454	6.57335331731557	4.25824754588975	8.6474116550346	4.43422121347714	2.02343279465228	3.33963625445237	4.77453407171497	6.36975611033018	1.06149972653887	5.56322220807423	5.47151915105109	8.43147420336666	10.082253646261
TCGA.FD.A3SS	0.221567788538409	0.303225477672089	3.19168897573397	2.92594246894375	4.9214268092923	5.98797338775604	3.13249458861252	9.57565855259211	5.70442935207648	5.24263680096607	1.68198890998603	0.692337919644128	4.71076236024208	8.09140206246026	0.0247451901971378	3.68680304122056	7.25228034704041	5.71014243461032	4.63267537035077	6.45838036353572	4.64371768440243	2.34315195221274	5.37806071059468	1.7458396740976	5.95357721486031	2.87593729646638	5.62829533892459	4.92239292259737	9.48139986078822	6.53690458509335	0.022190239634066	3.28166857997285	7.66986936747775	7.00393498955315	1.36502057861953	8.30469173242869	6.615241188001	4.87001941791194	7.51319067929537	4.53064510824256	0.279411863110694	4.07441980377474	4.86047619097895	6.31128330861065	0.874285490498035	6.43060141338658	6.60744128602311	7.73689165415063	4.74838072322188
TCGA.FT.A61P	0	0.239275825882558	5.34931927255456	3.60889201788516	4.03704830753187	5.92133873230863	3.61988248507032	9.88607529790424	5.8365301213294	5.52666042073767	2.19534759832222	2.24055857448448	5.0828686123154	8.47376459252092	0.239031363450237	3.86484975556229	7.22662894203788	6.64380136632152	4.50619569226481	5.75534428327322	4.73065625746357	5.92149821911563	5.79744105223786	3.81572911688085	6.86744184461816	3.77400687108901	6.51550273533396	4.58392218305296	9.57614550514764	6.94912868013226	0.0381552010259688	4.21788986174177	7.25269475906776	7.79964815874639	2.64970742075651	6.90097062999684	7.72671816153754	4.89781642034144	6.81898601166035	4.93062380955195	0.795517612578691	3.98108544690393	6.12229170426845	5.24673489894592	1.47534433714261	6.14777476598485	6.56577384643917	7.23084281373104	5.63785075262826
TCGA.SY.A9G5	0	0.430713467695145	5.61841193307068	2.59144006479236	4.37003870200559	5.78135184425752	3.70520383465087	8.90628423572222	4.79301147974113	6.31370841247932	2.22915720321487	0.760944774176444	4.7831056292057	8.30794075492988	0.0469799081444094	4.10064131597347	6.92506539834751	6.37808499409744	4.34313062765711	6.23168008158177	4.32924561011541	5.83890891897866	5.93494339689393	4.00390801244943	5.40356427614107	3.13328403404271	6.84520022830952	4.7309116243181	8.92024208076915	7.78998284819779	0.00848688896549116	3.7691793088134	6.54303646162592	8.15539658970198	2.64500988439109	7.86429697405051	6.55625772881632	4.33289407583051	8.13447304019351	4.81652803076377	0.306028869452206	3.28937709671275	5.46074256378964	7.06548830128424	3.25454869356597	5.17374708345821	5.77108004256526	7.10498970894338	6.09418961229024
TCGA.ZF.A9RM	0.158078456498626	0.120484656895456	4.15073025543133	3.69354271275202	6.0819211733677	5.50423901291306	3.75186001152402	9.2294223320673	5.96959718980456	6.32216792300275	2.72844299661384	1.13973142224374	5.2588392367952	8.70690347222315	0.786429083203056	4.32832666403609	7.8656664692776	6.30779461725351	5.23036058813851	6.01657654662847	3.9965424087884	5.67608119108426	8.73372445830862	2.88828540973059	6.61197939057036	3.51664555778096	8.07280467782216	5.02767603144689	10.2931729628044	7.43170652396602	2.24269395754962	5.71244446010258	7.25989011456987	7.82042790158519	1.86370062394748	6.8428305332129	6.44634556833004	5.46792828643146	10.6089536342937	4.52913378526736	1.04061192803757	4.5784979899754	6.121417475442	7.93792401403772	0.382279900066948	6.53221720168918	5.24792371687269	7.58064449098453	6.21929051501894
TCGA.CF.A27C	0.007339046008162	0	4.99265514938683	2.36748289813887	6.02778659617745	5.24030287932763	3.05529979112661	8.45457813972451	5.78304275000935	5.86388642923221	5.16548187938498	0.209890007234039	4.31917713971694	7.70568076434809	0	4.58741299995598	7.03134887612781	5.93490802362978	4.80405872324448	5.84666630864738	3.56917510325364	4.51456415595757	6.89817206696587	3.97827801473647	6.32392844683313	3.58831287339048	6.79632390046985	5.03421131257533	9.68834071518971	6.58015453139569	0.0194884295913602	4.41892527856944	6.55387500148841	8.03013519956294	2.38230757156467	5.79179063368739	5.56430499536332	4.64880479309501	7.43064238947896	4.03030076104661	0.257010618206024	3.71311290108252	3.87908817631593	7.50473240347408	0.577440913388613	5.5565949510697	1.62536401600536	7.23616921945539	2.34899719619385
TCGA.CU.A0YR	0.0489336451979224	0	5.30200824940799	3.39592651228695	5.57361083566424	6.09017594979021	2.94392132655349	8.96851733261399	4.10748701611672	5.49794122939297	2.13642109650829	0.450063094333434	4.78181081307828	8.09329871047292	0.17555653643184	3.76830079453747	7.73897922746778	7.08597163957233	5.13137958359878	7.02429308059032	4.51518258275575	3.77833475411992	5.83727722893426	3.26345513053468	5.77501892619796	3.73896234436729	5.98104661906866	4.42464668717448	9.53141011917369	6.26350771249646	0.00662118012237996	4.24242720745083	6.66262280663866	7.8357068454123	2.41226666905298	7.19162186693733	6.38128337250378	5.07316898880082	7.3782523656952	4.25628607058509	0.92523990548741	4.06147380466159	4.81985719277378	6.23333398527025	2.46803584917242	6.09802787070608	5.22807984147345	7.25144264423674	9.5865701720322
TCGA.XF.AAMR	0.216113358446301	0.187261004841697	4.79234521848067	3.26877870684429	4.92676327518961	5.14688734441515	3.80781857095259	8.63171037223185	5.45571846231486	6.97444097682938	3.63400073577504	4.46598099252116	4.66428940613816	8.05965649269721	0.337654011076595	3.99451636733346	7.63216349996247	6.5941857401773	5.87109944378438	5.09631246121101	3.89084549457885	6.44669128905052	6.74984395799128	4.40364948147685	5.83212037155332	4.19635524288275	6.44998883761308	4.71670013188542	9.0799417870928	7.94697234165269	0.208392399790676	4.06346842765787	6.32342411506594	7.9714274439406	3.07589197663459	6.80621964126493	6.44788826515081	4.77925446655713	7.2146348275939	4.26885354668229	1.91464105700983	4.62335770944359	6.54842583526971	5.82762089444048	1.00848688896549	6.55243240695558	5.46903938155716	7.17957275362398	5.94760538093542
TCGA.4Z.AA7W	0	0.275960580278064	5.16693231489088	2.25537987405132	2.78295366645629	5.98295707918029	2.64272467325021	8.88138686889636	3.45706891128218	5.7266432403649	1.5251668453732	0.304277388065675	3.60472371090531	8.48424126925153	0	2.83272801825846	5.87548520425201	5.46875272924146	3.6057076643718	6.51030686296834	4.15307569905593	4.13484520572141	4.91039688927871	4.62856948081799	4.23185477116539	2.45364926604329	6.25334073946231	3.96568271535593	9.23031735287167	5.7736403531455	0.00604663011841478	1.93047242497249	5.46573617166264	7.40869148383692	1.68027934225593	7.33167834841794	6.64729004224499	3.90324077325212	7.21189316028836	4.47729523474822	0.559638644922725	1.77239243940858	3.68331467903915	6.04145327230454	3.08316229849408	4.56188819528803	4.97609321964338	6.73263823906492	5.21467659285659
TCGA.CF.A47X	0.010636636108737	0.0298415571367151	2.86294724802092	2.20323248485899	5.26154585890888	5.17887794086925	2.82301559999362	7.66852621548838	4.21304393390549	4.9063374564844	5.23509133758326	0.989284359747671	4.25215070056983	7.54465616139773	0.0396999177209514	3.56191262766211	7.46731698221707	5.95478722893341	4.17102263501029	4.06584800336608	3.4564382019388	4.0117013656492	5.76408867482326	4.17211943410977	5.72334558168481	3.54384228661355	6.33617625306674	4.34708449312493	9.74679493917857	6.48424610366671	0	4.22237181126008	6.3258163238068	7.18485947813332	2.74942700010976	6.86292493813129	6.20295637865762	3.76249764901743	6.63757691988631	3.56268203572471	0.10111215847415	4.21218021004443	5.28894172429642	5.54632035363517	0.196355242882748	4.93433721506526	1.02962956756306	6.25278651914913	3.18779941252469
TCGA.XF.AAMQ	1.50832722928032	0.105275783415687	5.4959285585001	3.1719753766901	5.58818692489433	5.36144203205146	3.57816584935728	8.80888214644788	5.10315769768325	6.3607628239403	4.61161503769234	0.280600048848165	5.21033820712905	8.23517416968191	0.20326381272108	4.31113251263859	7.3603581306776	6.60362337800105	5.21033820712905	5.69635833698152	3.99767177661157	6.76248967619023	7.03992907069493	5.36674184631419	5.99519956977479	3.80246208128545	7.14675805283186	5.3118772550781	10.3586562552612	7.49817266623031	0.00432160595009347	4.67899020377773	7.57175719338875	7.97054539255835	3.48528512694869	7.40106210917755	7.06705461173279	4.66363495103095	7.15803805064509	4.71827941895061	0.914870633200348	4.32762988514096	5.43114487913985	5.8623323603549	2.8082820708894	6.37072576193591	4.53320823708147	8.68314516369961	5.47994513404138
TCGA.CF.A9FH	0.0119249484797086	0	3.18386758334608	2.25417072589279	5.28225445201058	5.25667103181568	3.1104968819174	8.62014576403899	4.63382060408503	5.90709255877715	5.2107161457714	0.0203421795171858	6.17670972687864	7.66476156760603	0.724562965306671	4.6126532746217	6.8241823076216	5.73530283198493	4.4870360800319	7.7290360702142	5.09535904275225	0.894837160757922	6.55568887086652	3.65401156085392	5.6932304555801	3.30226055224471	6.67672861551226	4.73181319673034	9.25205251163942	6.76809696628559	0.631523406478897	3.97665691113976	6.64141163717234	7.41314469334098	2.70681784733976	6.61232448212149	6.29685014874189	4.29250201592857	7.51174395804504	4.25012026131208	0.358058618305492	3.53361318137943	4.13446739280469	5.55910936879464	0.76000798683207	5.17476592887641	1.6942561897441	7.41500481284905	3.53545579943529
TCGA.BT.A20U	0.345964030342872	0.0471195485685506	3.9916624240477	3.85409541516792	5.47848004040862	6.01526115670774	3.84542983285115	9.60524818679385	5.9306687487912	5.47652426493729	2.84287829204537	2.23032600002869	5.1367368883539	8.47521299428861	0	3.72701644544101	7.17660701460915	6.50230832201414	5.26242564044294	8.50010411435485	4.94231274851117	4.98339496442797	7.23349313583132	4.38178172232808	6.67129761902666	4.94462890788276	7.12990530257921	5.39520678755945	10.3856670089791	7.10789287811486	0	4.61148520552515	6.97458093471301	8.24480240483438	2.23985625819448	5.73340586451665	6.28232118183243	4.8482273186124	7.65567382282009	4.54085182055135	4.05079769382346	3.61663999717192	6.05399971088396	7.18140970711657	0.898401859992193	6.51024830480724	4.68228675235449	7.51630359411954	5.56603272114756
TCGA.XF.A8HE	2.17258352130241	0.363339311629479	4.61175665945959	3.05604588557492	4.38805173735266	5.84993922929732	3.53158108450506	8.9399728899978	4.63356489467712	4.65591276761961	1.90388666475123	0.158337027167101	4.86654701202323	8.14914045046045	0.0716253939737696	4.03028310206022	6.66657482357905	5.67264880095547	4.87109944378438	8.02236392884427	3.60544692278624	4.01963075633551	7.91812799086826	3.51265672283767	6.33575835132102	3.9898202201176	6.58780001432107	4.97989272711286	9.33365338555491	7.42270227127156	0.0765590951316044	4.50288430090496	6.50709849081405	7.70405510036171	1.87801902283639	6.53653164630678	6.36258210179329	4.37277801706204	7.65703470654422	4.24703124554829	0.222557291348728	2.69126614713828	5.52833376720196	5.42147915710331	1.2205776065909	6.17748332413188	3.96741764464388	7.05022958838296	5.20503273281206
TCGA.E7.A8O8	0.025879273023259	0.036327491817765	2.68358417795011	1.18662732668292	3.29609026268396	4.74868127015444	1.9147175864659	7.48787941604709	2.79991620298901	4.14503339671861	4.24932397362208	0.31034012061215	2.96045610672066	6.98437630243675	0	2.57179814170986	6.43705291875327	4.69292928642903	3.15749650299733	5.46827050368364	3.81872787752949	1.00525625006778	5.37608544050825	4.05053652370208	4.56104502490095	2.67156512617105	6.08655662907532	3.73569546359077	8.25309344731741	5.0644129681913	0.0302654428576696	3.21977258304682	6.52140414133021	6.48559588308992	1.58659662926947	6.35785282795039	6.09901741250544	2.98828476626535	6.92766894117163	3.38975952532768	0.0556121566866925	2.91996927682928	3.75429961775482	4.46475973933258	0.400210007081831	3.90567822250615	2.93081301794065	5.11411711386654	3.25643704801659
TCGA.XF.A8HF	0.0149265442381028	0.452279135134776	4.24861832301934	2.61254122819544	4.40738674449641	5.67508762663444	2.39047509327564	8.75525781315229	3.12845838414693	5.54923789938528	1.5668151540109	0.524464925964998	3.66063203595399	8.12203228760227	0	3.59963915036448	7.14936810828008	6.02248100466036	3.85207876260156	5.86411679455633	4.14685069600919	0.606821211529305	6.33382621525685	2.30920529725426	5.57217117288806	3.20420333239365	5.61733375037851	3.70562409400082	8.6503222639442	5.71351986569491	0.148738912737525	2.77892343761898	5.99866488950333	7.48649798472174	2.97381329378014	6.94548246380104	6.78639379537757	3.98508140498967	8.61352244451027	4.20742436810389	0.120351940365222	2.22875713419426	3.56862803611774	5.49213199041202	0.564524503835511	4.61541629726287	6.49929580455904	7.11593110942758	6.83324558201672
TCGA.DK.A1AD	0.0304067104260458	0.0839281550623593	3.3623576669785	2.68142677573919	4.87182393942605	5.50942349012256	2.95834158802558	8.79951508930231	4.44968021873751	5.68856084860511	2.73157428060147	1.0498398388127	4.60990267485939	7.71747491144411	0.110764121899807	3.39152028533603	6.35163009572474	6.06695669988441	4.30219473836715	4.51206250348116	3.52213109686469	3.13005774223076	6.86600291983619	2.04729408009402	5.4909455160349	3.96727929600046	5.73373665837427	4.11372549943981	10.236333439582	6.61105726680478	0.0643310462459839	3.89576793178433	7.01189141326399	7.99324468166281	3.22667806734086	5.94047687308549	6.18983444031906	3.74787072357423	8.57229625321312	4.32601954169512	0.314174451089644	3.29788104486644	4.8452692389799	6.37346377398577	0.648741530491728	5.49129835359546	6.37411094088261	7.69356152966348	5.60232325152599
TCGA.FD.A3B4	0.0224743465748992	0.161049224900557	4.78170067387696	3.80344404443874	5.20670573107991	7.07332218623361	3.50557340028202	9.72540290000961	5.53201454773717	5.39883260195951	2.64791310954396	2.77616717041404	5.79440026956265	7.65448638143023	0.0556121566866925	4.31982022100503	7.20865478840866	6.20918429741013	5.22834540890004	4.97242154889196	4.15463181219091	3.92473650779137	6.08915489367046	4.57368353840647	6.27420946979474	3.924859998957	5.78585652965932	4.76376211314965	9.16513462328948	8.38890158013201	0.0201999229434977	4.14036967065153	6.78498288237733	7.71769903996101	2.18164326122664	6.25684083500248	6.66375590531599	4.88667695064633	7.62115370030699	5.07394016732401	0.738032793681325	3.85695582001045	6.28627127330062	3.76286966529008	1.86722436730881	5.55254307231005	5.06886854434838	6.30459500188184	5.34005659627057
TCGA.XF.A9SY	0	0.334911461262063	6.07560964130274	3.72545760580597	4.43869871882603	6.60155687490651	3.60746052034919	10.1247044771063	4.61909602894201	6.38489078826765	1.79941892199108	0.561888195288031	5.38060478628815	8.56282587255476	0.231432408447965	4.21084080484506	7.66832693974445	6.80807222686559	5.77185125337143	4.91209892993545	4.59683379248153	3.69719555831965	5.51011377029918	4.58771901990478	6.844764757587	4.40253118717532	6.95043925200543	4.89814061875717	10.296251244185	7.42788268517758	0.00891709473605305	4.43833277801119	7.09095396687531	8.23356839067558	3.19893412424768	7.56808076145636	6.80395156070596	4.76338501503848	7.32892530181639	5.21128870950036	0.681854017741061	3.57315636049938	5.60038870433076	6.42154311448353	3.27288914353521	6.04608938256819	5.24946051130094	8.08155267514211	5.79760446532599
TCGA.K4.A4AB	1.19149948403594	0.0298415571367151	4.18289883598605	3.05166791958989	4.53736441019836	6.04014064853746	4.17872260744302	9.30974804150786	6.17603747702354	6.46687505175107	5.97875621283208	1.47477347631213	4.01411422849337	8.26653826336794	0	0.843662316291059	7.88162791528219	6.65698967418066	5.36839121590908	5.57935214594235	4.4889069923975	6.63708128086292	5.9454016961913	4.07490784146122	6.81924026696117	4.28955415977092	6.73724734302774	5.38711434947015	9.92911235611559	7.24365956146332	0.188147686926434	3.43636175548478	6.5719270455028	7.96184034126489	3.49825086752783	8.12046703118434	6.79558384644519	4.49455641670653	8.01538438607922	4.45762055586349	1.05318086225611	4.17823658460481	5.65301414371895	7.20471687354035	1.38587275177951	6.10234528958748	4.72761010564776	7.39345653029119	4.5403559063303
TCGA.FD.A3N6	0.0140695825016559	0.0199153677076859	3.26939227894041	2.7696448103486	5.22283932994765	5.8273490562071	3.01364091066939	8.91899557760911	4.03914716939755	4.81151213236716	1.42948206517701	0.224781194395589	5.37541830631482	7.64882060831239	0.0264459803038009	4.30037269613752	7.59102708899111	5.15599203569233	5.19630802526242	8.10466479367869	3.9407117700776	3.28725064325462	7.68100221922474	3.35828372285282	6.26369548957408	3.24920259594735	6.94412168695113	5.23841620440568	10.5411043613424	7.28150074683515	0.0189189821630517	4.39402017168738	5.32030776012085	7.45253695745596	2.10030490579569	7.1005057100579	6.30324922716703	4.36513259345253	6.87641503344344	4.19809334934677	0.113700499164728	3.7707127802089	5.16187962260555	4.25824754588975	0.270469140310578	6.23941331779911	3.14171070857969	6.33338258484231	4.77346365295939
TCGA.BT.A42E	0.00619028907206984	0.193834810653838	5.10853282020344	2.30085587126876	4.10566131786409	6.74287528602815	1.95925083989019	8.64183716863021	3.42572783804503	4.37458743198112	1.74131596742751	0.0311128408502493	4.70941195818655	7.66907142371563	0.110764121899807	3.32452261159581	6.86659770107289	5.24265585341219	4.75723131251857	4.7136243380898	3.43063319086565	3.7053808008776	5.9279604351716	3.35134564172245	4.63422151168511	3.43338680915774	5.70363230743707	5.23520241769165	9.0903863733525	6.05813679699232	0	3.55331134764133	6.87565352687475	7.67343840874414	2.1387161893259	9.04349187965546	7.18838707681669	4.46657491846242	7.18674319176354	3.90345288891559	0.407624675566609	3.12981053467684	5.13199273728207	3.44137723892271	1.08732705179748	5.0329780101715	5.01610849445218	5.7811104992212	5.22109598971689
TCGA.FD.A5BY	0.573180602789373	0.235604532763299	4.49906135783259	3.56719251854568	4.27718881453846	6.52840409907461	3.41395958383601	9.82675883850072	4.8631455429894	5.91622582300096	2.9562239655886	3.19847843792123	4.59866295676236	8.71079472681859	0	3.31834576726136	7.56530927829304	7.18939959296239	5.3308846187344	4.776698845491	4.47422835290394	5.93277459211238	6.42215225056646	2.97980586225202	6.98841884287905	4.3754843385581	6.63092670001344	5.429304629825	10.605414789791	8.394706624501	0	3.74073331754406	6.93832696410023	8.2919617194834	3.22328352551322	7.58103407852913	7.86207814675439	5.10069597521877	7.99567841039294	5.49340396112468	3.03829569818154	3.76895708466512	5.69538142831806	7.93173032676512	1.20056712708042	5.77226310120781	4.53635135799548	6.11493541145099	6.35593070110251
TCGA.XF.AAMJ	0	0.238664592114617	4.34546024772472	2.5465858290081	4.28297348862159	5.65964489499661	3.54852293720199	8.85966398643945	5.67914507385732	6.60055670565788	4.63719868444222	1.41700183337313	4.43945691887603	8.25720160042965	0.0485152099339396	3.46716207735249	7.84048778213652	6.47171260206076	4.76554005037911	6.53375799924506	3.87076911074269	4.58360933972695	6.17220746211881	3.51580074457219	5.90004079464896	3.91871061352804	6.1686821455173	4.37383610438632	9.04114193352072	6.24529028777388	0.0174943794592725	3.45196276620528	6.39196529351912	7.20395872472617	2.19701612735433	6.41083291031161	6.6427145664258	4.18239832639745	7.8700718350933	4.09697863637054	0.315334360334379	3.19228886863278	6.00318618763258	5.40392891966135	2.77078676863528	5.32917024985446	6.50408643288321	7.18475337796603	6.9965446684066
TCGA.DK.A1A5	0.104202449382443	0.112633416985245	4.01154930953001	3.96420453461235	5.79794938773913	5.75447600823229	3.66128215290919	9.49173567220472	4.99282733357252	5.72699737890873	5.56772492156632	1.07368315361644	5.22852627466846	8.44938886815395	0.230203013366421	3.95702308305332	7.84765309841409	7.36519822310301	5.35535462056107	7.59205182974034	4.23180870124093	7.7422642932562	6.63884277988208	2.24938465863022	7.39051206610993	4.22833386350665	6.62955479487757	4.90224244677331	9.44440058654207	7.69952456508043	0.107286134952222	4.41183974096374	7.62837481627156	8.95721698813715	3.28763481817918	6.82824059572311	6.67393796411102	5.21523982015005	8.03023398686769	4.80407938016814	0.515712451956034	3.94630041998145	5.29190187864112	6.08477863025169	2.21266271414878	6.23337041887592	5.40381987705325	7.403444128067	5.00062202812121
TCGA.XF.A8HB	0.821873452762942	0	2.79089712160477	2.51674639794672	3.29526751937735	6.10066023671581	3.86701674474523	8.2833759370781	4.55703628655469	6.27639616480733	5.44932695889267	2.43570859340745	4.41840586369293	7.93576499166796	0.356369213716225	3.7079443747931	7.52688338501396	6.21196809064836	4.93005603545305	7.50415716209094	3.54690680374962	3.34362101270889	5.96167657182617	3.57433164259449	6.77584069853125	3.30192413865625	7.48507577160604	5.03550954522517	9.88934485511122	7.28190221569864	1.10507459410112	4.47836354528379	6.89797127046421	8.06948413927803	3.29694189533812	7.99981063384846	7.33368938413396	4.3315332521336	7.82036471340223	5.06055327613638	0.0760117385696413	4.03154517512153	4.54529503666125	7.85465274188182	1.94957228386143	5.62517695668051	4.47588903911794	7.54941735472975	4.84866800438624
TCGA.FJ.A3ZE	0.00805655487105846	0.130008304108606	1.33382442669844	3.63416341603692	5.66908063872894	6.31644627245607	2.97177344719337	9.7638178728148	4.30040198408573	6.8220800240356	1.14841353439182	0.0137838154330997	3.75296262523898	7.89476320658158	0.0298415571367151	4.15636425430018	8.28566021625125	6.38916581622042	5.75276464504601	8.33344743852709	4.46521048252817	3.73322416676762	8.11619630489182	4.55827988099052	7.59089164908385	3.22011322475379	8.18824216164864	5.02464768834348	9.57845496697911	6.10874189007963	0.0160683686276537	4.50615125173804	7.0328414011295	8.21093867414766	5.37060371935044	6.67067041047265	5.41697819616941	5.25252541328458	7.25746327575538	4.97198951344414	0.165043649483044	3.9431805717091	4.33656190111077	5.21967579516232	0.369717729413565	5.95027243320766	6.0039844462665	8.95083376586484	2.97742647555235
TCGA.E7.A4XJ	0.0839281550623593	0	2.40849448946944	1.53216732028056	4.47496162585914	5.07884889787317	2.45759429185641	8.40474519955162	3.60620531294249	4.67483912857042	2.73430859009691	1.06584800336608	3.05392805303659	7.16757670812062	0.378067648780034	3.61856757136499	5.81049708821621	5.02814476771338	3.38602455993892	6.60390669755202	3.75295192430149	3.59408270359771	5.1662012526627	2.55873294450676	5.26158346738629	3.23224630613649	5.72636804194008	3.7847342932166	8.77242510206927	5.02196824215092	0.0192037339730927	3.0605143676287	6.07378810641138	6.6138660624566	2.41705585981315	7.64650110920267	6.17502152618475	3.67452844578695	6.28225630565842	3.01911475506972	0.14535138557262	3.04323950141696	4.32278624316289	4.99967084764843	0.210139457401668	4.2980864023568	4.53751972340334	6.01019351289313	5.29772333980813
TCGA.E7.A6MD	0.0411027718191281	0.242815884026842	4.95453600180537	2.80520989558233	4.8256482698468	5.58385300239039	3.51274520265622	8.42501149827867	5.65974478100783	5.64194768513096	3.68315744808926	1.78127577246215	4.10180132929505	8.31159030230033	0.183454754174942	4.37792887873281	7.40187276112176	6.42360506159868	4.68096003791374	6.22842814818237	4.08648657024083	4.23066415929999	6.07742887923894	4.96081285795656	5.27543547027005	4.49584863265675	6.91981796157446	4.51856031668641	9.99897763492356	7.16173756174472	0.267116261880404	4.68189898322411	6.809176462249	7.91346330691192	2.57009856808917	6.97443409330447	6.66686308611175	4.62891354266179	8.06580762212236	5.2604698412674	0.566961242314489	4.51854772788922	5.05288100832394	7.1094838435447	1.00194632483134	6.06274127096008	5.64798216279471	6.96714208715944	4.68530105106485
TCGA.BT.A3PH	0.0709388213434375	0.209390977467428	3.17566830456207	3.64938552918152	5.32284751994032	5.85961429547919	3.18605677826867	9.45708923229087	4.98327182263488	6.32731730280108	2.97812239457207	0.658280044847325	3.78097144516248	8.47348577765709	0.130403761658039	3.02092883965711	7.90699158072694	7.34579907864489	5.44683186947626	8.37475260201445	3.91002265056249	3.21230474268218	7.41549841179457	4.77434957340944	6.95690231462148	2.82154695883433	6.597803776713	5.25483588278576	10.2274408601231	7.51150599111904	0.047957107396655	3.99994589792155	7.24738260334325	8.57149858547744	4.15375670508949	6.87171923040623	6.26868702275154	5.12070029522125	8.16134253887988	5.43943697134731	2.8583590311909	3.9469834499992	4.87401000554047	8.75510990050617	0.494773999429494	6.33643871919088	6.13256244854848	8.49921447021486	5.71683180519193
TCGA.4Z.AA86	0.0420839586712525	0.243303486918138	5.9160561952183	3.73775164878306	4.24690967481892	6.71930119552177	3.83893160335833	9.98046393329716	5.31529812728273	5.81378888557007	2.45359659275458	0.86544377502178	5.95768480747466	8.09289136344527	0.315798063043357	3.66058640270898	7.87637389779479	6.73458905194039	5.55700564261901	5.35237012004423	5.35413828243446	6.43440304956686	6.49697997024472	4.49188515586326	6.37013986334788	4.02837465813806	6.17233149247026	5.41400695687156	10.3169119931431	6.87265887588485	0.0227583975781576	3.98783017653727	7.27188690320119	8.44084425755339	2.57191946324556	7.64749656202927	7.02803533584463	5.27510019370779	7.99658477604068	5.15240248434637	0.818768773144008	4.30398526766034	6.13569492320227	5.56207142800884	3.26019130037088	5.99835348676329	6.07767881844814	8.08220067932972	7.67384894710765
TCGA.FD.A3SO	0.0416635317293615	0.318924164030077	5.31297005877052	3.62315282731876	5.01622440723217	6.24219661940937	4.30865211105177	9.33960218536998	4.88862149734404	5.11781969411412	2.54087041401895	0.322505057518883	4.95163907895187	8.43538273493569	0.114233744427088	4.72220369243275	7.40105357357609	6.23460478255059	5.40472604334446	5.61957734404188	4.31441375871794	2.54764724225879	8.78711865623439	2.80547819836957	6.07473233814553	3.75179575561708	6.17345927914952	5.07782406236818	9.57278850952332	6.98295251717612	0.0140695825016559	4.76512627855084	7.35684015812195	7.43271058771745	1.61353165291793	4.99260530276066	5.96554189153362	5.32226708839179	6.77344650925231	4.60537580326534	2.07011450266133	4.02330858729748	5.96252820132417	5.74356882306401	1.17893768004171	6.07987087308801	5.44761556099766	6.83884968586123	5.69374898845345
TCGA.YC.A89H	0	0.101381142355025	4.10952772179836	2.51697326255215	5.89860501491965	5.9083565904789	3.73512137300423	9.48278295382866	4.39784402470432	5.40752610888403	1.96021513389414	0.483570740091555	3.55379054423047	8.01765917108866	0.0346383179990089	4.37958630812681	7.89528383611933	6.16005695832434	4.37079898253198	7.51809130981044	4.30398526766034	5.21771541135067	6.55144987977222	3.36161397717628	5.94779003812193	3.2664417515918	6.52123923003638	4.54695617814141	9.51502721218175	6.67075395963314	0.00619028907206984	3.8273719230783	6.64759513422087	8.10208121092979	1.8685287396863	8.32921869618839	7.77588743593258	4.31893139252247	7.28610120171913	4.21574071346402	0.0851526805631383	3.24982454861618	4.65758284500096	7.18903184701059	1.391767719956	5.60869098413692	5.56349069308362	6.47281916334074	5.37276408968659
TCGA.CF.A9FL	0.0873270517974754	0.0454429707611671	2.94635657163363	2.58344687508544	4.73115065020164	4.87482646856307	2.65981041662132	8.28312030963887	4.00311645956719	5.18885189413682	4.12496496414228	0.589955194518432	3.59048225892091	7.3640567167216	0	3.6934423517457	6.93014358186335	5.98949327814026	4.28821827284593	6.27641105426141	4.44857723324958	4.15874095108297	6.72391482274717	2.55296721087984	6.23412764604057	3.84312962826679	5.80965624518011	4.4294887604234	9.23726948414435	6.11132140852543	0.0538064436957938	3.37263177291362	5.55006644236917	7.62630698094697	2.62396047951867	4.89713391395553	5.63591687392631	3.36500657615387	8.66556083215492	3.87182393942605	0.172999472591762	3.59657740505245	3.78428410698897	5.10835299587471	1.38929146200697	5.15502867653984	4.63694937161742	6.48579067534672	3.40761108056248
TCGA.5N.A9KM	0.0374525099396066	0.0264459803038009	4.61366719387889	2.1542591462828	5.03895409627299	5.76616048569707	2.83201907221535	8.46910370763257	5.34645699934191	7.92132385390889	4.97657901567437	0.225274929869569	4.6714858699659	8.24803808418806	0	4.62517111068578	8.70400493910344	7.08940598795311	5.31152491267026	4.5203216649738	5.14652489147744	5.52425491048897	4.58070026045055	1.9076213759805	5.21330061698821	4.34976864357702	5.26165868140007	5.10067074813211	9.26266194331584	6.77863306796713	1.87353762319319	3.24187068419449	6.74014908271057	8.15217378347528	3.53606533721282	6.84604193304148	6.75320337535066	5.02051109098158	8.63148630144421	4.80812758745547	3.13842131042025	3.65303708059409	3.43360046262586	7.17944635843917	1.43610852365669	5.80005344308157	6.63374069976364	7.38413099065426	6.06251679249367
TCGA.YC.A8S6	0.167357927738514	0.460061020977341	5.53944421931323	2.60705802560723	4.86009374182855	5.94135049647209	3.16443231756545	8.75124812562664	4.92479825469551	5.47983198998282	4.8308738951212	1.18998265378357	3.90029686105553	8.06754514687678	0.157690513582053	3.8304480222497	7.40444505641262	6.18805666877752	4.77174827303929	5.65118949427294	4.20808800822477	7.68459855830951	7.62931654466076	6.31459321339276	5.89464802449477	3.95152252145808	6.49578468879382	4.78748992877454	9.32963311500328	6.88430608027331	0.00992040959306388	4.26784288115127	6.22383568234352	7.55144065099315	2.6512469083442	8.15271124906728	7.30504209822813	4.3822245554792	7.30949454373483	4.61936018515821	2.06015117094676	4.52038453051599	5.8509893967952	5.58839683294644	0.669571076038966	5.79507597574269	4.14356484691805	7.420929511689	5.75100838840963
TCGA.FD.A5BU	0.0114956388378294	0.183454754174942	5.39814169535963	2.93538431079825	3.80543692426529	5.76417096732355	4.02217248109246	9.18725605530967	4.7019149516344	5.54565954002547	2.29172142045789	2.23945914552628	4.49015934028372	8.45856861253913	0.0427843980892395	3.78686814839769	7.1010280907255	6.18640349256991	4.98669307514631	5.24676149664032	4.8211387374907	3.9032986260715	7.95327979162706	3.83817526509204	6.45959227345783	3.53110693242287	7.54808592703015	4.61766874899425	8.86207132577244	7.09665718201621	0.0154975693953256	4.02300689633703	6.50151716960194	7.63986595301464	2.42037460355082	6.63003409047807	7.24929173367322	4.26523434040918	7.66690781134303	4.39178833759222	1.11995371750557	3.24911155598934	5.94167210087421	5.74200621086674	2.0312540254705	6.17939559820125	4.90531238611866	6.73842738544358	5.69081096120733
TCGA.XF.AAN2	1.70012895035609	0.0951817893426852	5.11541201722846	3.53999006034299	5.31966128376044	6.68893983999314	3.19692173382033	9.34478922526734	3.86855837081154	4.69571548860997	1.9369299815806	0.114766792665514	6.22614819638824	8.54216478240005	0	5.40707397540129	7.81237435874273	6.56099613034332	5.02577299062103	7.03888388145729	4.83480727093951	4.24749463999706	7.16686404454178	4.10611377035906	7.03400546842639	3.95677224500333	6.6621285766588	5.35654880691346	10.1641305780562	6.94952676239089	0	4.74441408333863	7.47975601684986	7.84829430651778	2.13966594490056	6.63828964589934	7.19531806687148	5.03929195728628	7.60152939066433	4.84467689453227	0.866631080694001	4.2848620319082	5.45718385463254	5.77165848931586	0.529471159876263	5.79089190999867	5.44454118329264	7.10794621746552	5.67241685550512
TCGA.G2.AA3F	0.634221511685112	0.0465609057577412	2.75075655446593	2.47173373379275	5.05216806182003	5.2359835672027	3.48560715278024	8.7556677490788	5.31463127666638	5.99311048655878	3.39810406223166	2.55259840180413	4.19596958708553	8.23295569254842	0.0615688492680028	3.55492032649777	6.71269756884034	5.98770059223139	4.62725078935364	5.73402129728809	4.43061981095978	1.71479501111816	6.2883087241193	2.50939181797029	6.02470751980754	4.0499182326602	6.59801675811268	5.05343286518518	10.2140096611013	6.978732192307	0.016781550233402	4.80440468770764	7.09971915465842	7.73290817513783	2.00880955531959	6.28615481340323	6.14002398781445	4.76766009446493	7.58800173064819	3.94165097577772	0.319964694216466	4.31193899694826	5.43789685464012	6.4650798468197	0.644410078330628	5.46775877735112	6.80451568857418	7.89770148176947	7.31191992988801
TCGA.G2.A2EO	0	0.274172189022786	5.01276977868298	2.2575839604526	3.96166036747876	5.75506382078255	3.42729775704911	9.67477699736591	3.44534267503828	7.63060204625827	2.40116623944929	0.490262048790572	4.03992797435587	8.19946181377087	0.20426594528956	2.69939616131858	6.36546508626135	6.28179281955332	4.70931820990634	5.75273521323827	4.28126797353836	3.19920118381294	5.54477901428294	3.57832287081572	5.87200377483044	4.04704973004598	6.52556935486854	4.40985931166589	10.7914135472544	6.79243632704728	0	3.09857115001773	7.16382475096327	7.67284677366946	2.89452677025739	7.75096016829132	7.63012876530329	4.86119611232535	8.79729837488323	4.72070529970778	0.666120302595831	3.58324226395266	4.26162107488334	4.5269889876453	2.41945799045817	5.11398381025102	5.11761609118409	8.16542811292607	5.90126998188598
TCGA.K4.A3WU	0.868054558896204	0.442439293623863	5.35604870756413	3.32175496109422	5.9309336253377	5.49978849696773	3.27731530048989	8.98708035880797	5.34193594920307	6.88533885788472	3.69054001551232	3.59650584693952	4.4159749464181	8.08214637955245	0.0986890440913283	3.80235867785216	8.08205374580355	8.46568475400359	5.2509880934189	6.77535612019355	4.57230762361405	5.07414146275251	5.50523038996349	5.46468786870508	6.29611412992804	4.0680430415756	5.81282164028156	5.51080372035832	9.40076952263585	7.36017198633522	0.0536674490388253	3.78717123449445	6.87507598780248	8.2295614871882	3.64215858201752	7.03102900594427	6.37347769460834	4.67984037640003	8.10303072348194	4.30012372456901	1.81864608282254	4.25698043598569	5.57492195140708	6.04768233700127	1.69394408697579	6.02550725035524	5.930543388472	8.6293143586968	5.72304244084562
TCGA.DK.A3WY	0.017351841787775	1.22119654994455	6.89037494527264	3.38165715100966	4.55511672008853	6.02093994834305	3.51604036872447	8.92279517985232	5.47813376343544	6.7876218267095	2.93489387408127	2.08966763043294	4.35010115878379	8.13216809657474	0.155360662839202	3.62401898747512	6.84872808747256	6.32893876157962	4.94734822396097	4.56190651960738	4.20104568624506	2.71310190044552	4.36866359976196	7.90904341316558	5.85255822257304	4.7658529528211	6.1817923185515	4.1524754987188	9.26446066312461	7.10302757521928	0.0461417816447206	4.14853555987134	6.40851317112428	7.11616822767949	3.29884890292977	5.83191523301168	6.7789851829055	4.05793542136633	7.9113961825893	4.39890440989996	1.59969865300374	4.14996655501905	5.44345083730139	3.3756233439289	3.55690757765057	5.85746352204322	4.56432938684294	8.03985561413594	6.29343118383604
TCGA.CF.A47Y	0	0	3.99979259768047	1.31753562201635	4.21960223202712	5.35155412902694	2.2807485032829	7.40752610888403	3.65050034713863	4.13552666141376	4.75185465697441	0.39231742277876	2.97054079113731	6.72138633165465	0.269631650940439	3.45968078989837	6.00844879164667	4.49255824155043	3.43967632349069	5.25767823834831	3.9550709699288	4.18020356873958	5.27781741471756	4.03181862582636	4.3491670915865	2.70584523396981	5.53490512812357	3.71115346513238	8.11702225834528	5.14875924644775	0.0210532520540752	2.68840418839746	5.66442595063732	6.08599393934652	1.68365154481248	5.65980756296109	5.21909880465496	3.46837478232777	6.63284692262779	2.70057288384501	0.0597705810902546	2.66295741957065	4.09081109722906	5.56668122673612	0.252294541201837	4.17009330604617	2.47277368268779	4.68186525924321	1.63598650374562
TCGA.DK.A1A6	0.032947164099129	0.134352386623363	4.62524126105915	3.61910777024539	5.04002006393252	5.49998297645201	2.95670720579646	8.82244049656574	4.50454412457051	5.85470385055634	1.51399597936701	0.824401278548416	5.37867114321284	9.30860069399506	0.230571941904652	4.3395935009654	7.97118542224834	6.96024178190719	5.25375484704911	8.35098027457185	5.00232897330788	2.61379093754909	6.57506268169584	2.70438508336904	6.93330706540266	3.11059710271198	6.17567229612087	5.06776776898496	9.981995317818	7.39734434738365	0.022190239634066	4.1189908915482	7.16761985813198	9.41896131868618	4.33545467155309	6.63400509352116	6.64370902737514	5.3588463306051	8.12592897717205	5.81673024968304	0.541613956292217	4.20330297159207	4.79464459986288	7.53261463254581	0.329869872317659	6.2981120699879	5.0310996040837	8.79891401939073	5.81639490916912
TCGA.GU.A42Q	0.0863761675969373	0.0493519591352915	2.4118329633087	2.83143139574993	5.06518022162222	5.6174072216464	3.12101540096137	10.2644612495785	5.66822977397246	4.90231963674485	1.0679828301843	0.867342995359762	4.33045083923394	8.12323887794654	0.065296567127781	3.44197474089242	6.6187290650518	6.16909521320681	4.8901937367825	7.47657124757483	3.69987362673063	2.190804468127	8.38923724633164	1.66925358652116	6.81390686051153	4.81306800301669	7.32452171153125	4.13422093976063	9.77792217116546	8.27572644579183	0.0177794125612347	4.03481436591206	7.24584929576895	7.55735188121881	2.2485955543492	7.05034170353395	6.7241413646159	4.37316792899759	7.41974196688461	5.27992067492848	0.701061052957736	3.58765302109232	5.72446201066457	5.6637943239668	0.585923976958601	5.90727285914667	4.57103358134189	5.78598988434405	3.54780762052632
TCGA.GV.A3JZ	0.626859618099537	0.118891252178427	4.01263124256313	3.05178970931972	5.03660443313969	5.91302342281573	3.50577662717946	9.75057284200517	4.58150189667979	5.0465303487397	6.28688669091932	1.28634890800971	4.04910795741234	8.10260512100425	0.372060582332161	3.64776348282782	7.74512100275582	6.49865457414159	4.8145914376632	7.44348896360121	5.12933660176563	7.25694648023303	5.37716193352659	2.49100646687009	5.70893488150439	6.82076868709817	6.07024333350647	4.41248347304188	9.07849642592135	7.0700822931524	0.163112244347124	4.18919200596365	6.82072146694385	8.60490121296382	2.60176781760405	6.78204679734262	6.52361840823673	4.80845713211936	6.35613500468668	4.87580954563592	0.207268173112028	4.12475823225079	5.63481685723441	6.27175433884922	1.74373037604463	5.81735976254757	6.73052312277422	7.74392623477116	9.83767649520355
TCGA.XF.AAMY	0.0846085753178095	0.226631831807891	4.33249312434311	2.71843834862086	5.41342145231993	6.07519459361921	3.49759959269736	9.46462293704835	6.44320713671389	6.34020439924529	4.78996915901915	4.08414932684686	4.47436465306738	8.78490634764689	0.240375394498092	4.36010437135894	6.99661584456828	6.47909472000201	4.55619027490574	6.95811882671821	3.68743027559471	4.06033278071702	7.25846804507052	3.92343445781053	6.173928930191	3.88000956273329	6.23653853897804	5.27491389527767	9.04902053157491	7.20075739297161	0.0231843692482634	4.64290947127027	6.91281151240676	8.03557167706687	3.86815335941404	6.85072942651974	6.44006352446672	4.66740963276151	7.48444752323393	4.59465006011685	0.851519191169904	3.92101732473199	5.94983137872338	6.56065840705642	1.3138262963904	5.81751837693208	5.33177686226857	8.2510169805968	7.50626869872994
TCGA.XF.AAN7	0.0945063386814923	0.0672256725319716	4.57776717965382	4.32653015765632	4.62499571982765	5.92378384569038	3.70624320051389	9.33362454132474	6.61926186599532	6.33866151645633	3.65152246408525	1.71747354052035	4.60769131226243	8.87784361582829	0.592732094867074	3.57161614027472	7.51997271141442	6.684588740618	4.77828218141027	4.82052618881362	4.90853913470323	5.45606687427661	7.70290129615354	2.35704521296681	6.7903289456985	3.55158984235103	7.23303768836424	4.90095855805325	9.36292022230869	7.36155344781145	1.16104922490056	5.51784257987094	7.49880613441277	8.64716733966274	2.59826991188321	6.65543770076168	7.19588791714672	4.75377566433202	8.34547266701674	4.64913831368087	0.102322191196686	4.12688202438374	6.68025542768471	5.21604349484353	0.809908292383426	6.05846370186011	5.96866909689802	7.24168957725219	6.59299215544881
TCGA.KQ.A41O	0.00791308164326493	0.584000383285773	2.42145222683178	2.04820130382301	4.83628773304911	4.91562606355555	1.84959901115145	7.26174799294873	4.36045558346676	4.71193535697892	0.417920007811965	0.328606717427416	3.32889389521384	7.48473268524814	0.142609487298665	3.36382988359298	6.21777550220034	5.1636033882833	4.24206892257224	5.33703310876718	3.8522186215538	0.843099470232019	5.35754496706413	2.87018714618902	5.63475588191033	2.23388806017428	6.10838436219703	4.31626885860471	9.2437699838428	5.03176570392836	0.0053281206952817	3.64104886100671	6.39201682999907	6.94619395980792	1.82647730410551	6.44251393993397	6.24524084126648	3.76688134029519	7.93768042467911	3.93995056499659	0.0285691521967709	3.00897086143841	3.12036853059919	3.81346312205067	0.891341411432119	5.05911728945632	5.89014508633244	6.31067639515648	2.60414250752326
TCGA.UY.A9PD	0.559344966541886	0.152118504431943	2.5573610722618	2.76807843501646	5.20538078244242	5.25058266478754	2.70854041575034	9.42462233516287	3.6823373232537	6.62106869433112	2.0224033250847	1.95958470691236	3.8535366255309	8.48398260441911	0	3.57969909667161	7.41257069358121	6.7876792834253	4.11575740597775	5.64877603771014	4.34134535584092	3.39766607728144	6.63114940226793	3.20559582732207	5.81547296108733	3.45362292963933	6.24642518969423	3.86974311705717	9.16819423243316	6.07492496259291	0.0377336274465149	4.17195936942216	7.18393306942549	7.91898067502484	3.52873383168894	7.08500179693703	6.20260186698419	3.97719748142778	7.61584368062103	4.76577871092494	0.165429620424185	3.77632511416144	4.95461509654563	5.13688450758449	3.00052288218565	5.11035906695604	6.84211270348325	7.99897622504224	7.43303871992748
TCGA.BT.A2LD	0.119820952121875	0.19206788447965	4.09555315245447	3.10401788964956	3.82164899612447	5.55611055258146	3.44456106037278	9.4172392391632	4.82234775759704	5.7288211772131	0.993130871429262	1.1369788119635	5.55804717145005	8.10323324727695	0.148478615931968	2.83661090837394	7.49835300161451	6.68811600108875	4.84897340077553	6.49351444467813	4.56070884134695	1.78240856492737	4.76533317929894	4.04012091720088	5.55511365164427	2.93190993752171	6.5790443458923	4.9277874417722	9.36367221793886	7.38483295411132	1.31097988379813	3.64822382314742	7.33421964421551	7.46443629330963	2.39996401628169	7.53975438159624	6.57894625854981	4.92563869970427	7.41303380558115	4.98897092542211	0.399335182502071	2.77273024776718	4.71755579363992	4.3577842246416	1.15633189127672	5.77090831281314	6.36081022093048	6.85178526447316	6.21999710593489
TCGA.GV.A3QK	0.172615521813478	0.0720371807728801	3.7609979824718	2.27813347108124	5.34747078010631	4.53817806571395	2.49362171771369	7.89462983700883	3.90358785537458	5.60078117247256	4.94665133195714	0.334797075133885	4.66898706816597	7.64993442609034	0.0951817893426852	3.09367848041757	6.41717065928098	6.3409627642517	4.45206823022381	7.36364068274026	4.16876236208896	3.96275259605743	6.09264721711006	3.82611116366314	6.04655654050907	2.48377708995115	5.81614655336175	4.28243980500639	10.027839802434	6.44796097755333	0.0618453070710695	3.5765221379205	6.52306476786482	7.83127873802017	2.87158740942278	6.4384458969018	5.79868304608814	4.23057194190465	7.6362381585067	4.07034638990003	0.281787256815826	3.31307167285813	4.21395378610636	5.01679491902192	0.642562955562603	5.42583188125557	2.4271770546821	7.59396173822242	4.81816544524258
TCGA.DK.A3IS	0.0465609057577412	0.0189189821630517	2.51440003903662	2.611172380044	5.13302093356151	5.5573488175248	3.69935173789694	8.59331044166747	4.43482168590772	6.05008589409136	3.03375775605021	0.143132155555768	4.02796790399433	8.47913636315926	0.049909522443058	3.94637528836537	7.47300919198659	6.25398170491621	4.92071251658806	6.82219094825359	3.92995191929266	2.55053132683583	6.93028553772363	4.84369748687987	6.23378262978708	3.57936119789094	6.90541829566613	3.98929344378517	10.5508288243086	6.45387310606797	0.174789893047815	4.53755078403801	6.94131175825758	8.629255336418	2.31518942266752	5.90026304356897	5.93399745317577	4.71678791542505	7.87045904656004	4.49421077668532	0.275603079336849	3.81742883869727	4.02179950121437	7.27545688806928	1.94399631849866	5.97916564408097	4.98369593345814	8.04425968014772	2.71292587884474
TCGA.GC.A3RB	0.0248869993131795	0	3.91820493201125	3.33702597040539	4.30627682411674	5.77390668118692	3.72040981236853	10.0181313117843	5.59931184197373	5.93578266790562	4.77564056633869	0.67581593117227	5.67010951457884	8.97709184563746	0.360420466103209	4.09836902347491	7.21579506351925	6.72235399266549	5.15057592304968	5.54472029345428	4.93948518631923	3.32548715800264	6.41672153874098	4.76985106414198	6.69448465075175	3.83988906296353	7.07909325633805	5.31264339357755	10.4161311166711	7.4072303684247	0.016781550233402	5.00484292446359	7.80495960665605	8.69479837741599	3.38096489219093	6.63666811823085	6.4602953376365	4.44402428306025	9.83224477007181	5.17312343487467	0.31034012061215	4.70961597750543	6.23335507852252	7.69945030051431	0.829118896349261	6.51510687126676	6.51758120980769	7.81818717965354	5.26960547156229
TCGA.KQ.A41Q	0.149519521490029	0	1.58659662926947	2.33739711839203	4.17482184465716	5.22634667994055	2.53915881110803	9.09691250694129	4.56949716798636	5.40273922826527	3.83385149040219	0.805622648436367	4.18868576386678	8.09502878525731	2.94080571816674	3.84777647797387	6.85466520757914	6.16269947363511	4.74898711971209	5.48885237814015	4.24286160379934	4.91061754866369	5.0633691934443	1.27875794359686	6.17254751987899	4.30656119023535	6.10789078633543	3.86410688712734	10.7181657769267	6.56853531807395	1.19641819730603	4.17359119658466	6.906342267304	8.1446674189549	4.76826903098981	8.81431360773219	7.53272682849926	5.5099111534838	8.12587216682921	4.8052047354243	0.0909888884147723	3.83256600416009	4.22446480628765	5.82442164624744	0.224287289892001	5.53763775025765	4.62026968653291	8.17779922329749	6.20686979932422
TCGA.PQ.A6FN	0.0316774964507602	0.272739878117461	3.01292617444427	2.65759427722351	3.34397626006754	5.76454520625162	3.56507312894165	8.89272403387048	3.58605612984518	5.24938845135847	2.05505679336893	0.638212885423406	3.64581692203441	8.60179529730447	0	2.59872249967662	6.85855671455322	5.63884712302706	4.2622226615488	4.64133793306473	4.10762092135543	4.35504446361246	5.77777738589866	3.65874846531508	5.51065183307392	3.80269988105981	6.16633785286886	4.83765063770159	9.88483461662056	6.38876987436778	0	2.92417591499655	5.96424612915163	7.48273133357166	1.67545464774438	5.97529771919826	7.42861560552584	3.27338160987133	8.03457064386636	4.61651061644852	0.286053134377475	2.62365619989018	4.27561797697824	6.09816055081349	1.81311419134629	6.47437276576631	4.68227551413615	6.42461141861044	4.38078485047513
TCGA.S5.AA26	0.105812151129231	0.0305479641629666	2.39201511214607	1.57051150579889	4.85934841976571	5.16808439162692	2.29804239964102	8.29706436795102	3.73600949195778	5.96128298620232	2.584168800161	1.13665077016012	3.03113048968339	6.85899425685387	0.0406820588030078	1.94121901709397	5.87012055053083	4.25926495336236	4.14935692949372	7.03210525237496	4.6833595990205	4.87565721255188	6.24302161159407	1.38570712465793	5.01013531488518	2.39604985762503	6.19262028140828	4.16336186297985	7.78772759752884	5.48631213837204	1.23994788405846	3.51717489003452	6.30131876230473	7.04464766166106	3.36329725484108	7.37172263753535	6.52650706390201	3.63509266579145	6.48475684892999	4.43215768731055	0.40610123821186	3.5834228046936	3.64874153049173	5.33644407514523	1.31869283314834	4.54012648833811	2.5994844320161	6.75864696498078	3.71900815936614
TCGA.BL.A0C8	0.358733826605284	0.0592168165537986	3.02353924958875	4.01141512905568	6.05060835019875	5.79851716306241	2.66634758098704	7.81795447659331	6.4733469588998	6.60179455461674	2.18351827404467	0.0361868028478463	6.35459849614806	7.17828539347384	0.078336571121179	4.98244148140191	8.43046384227819	6.49034709873825	6.36779738054935	2.92160770731354	4.4156640338716	2.9247460074871	6.59312067382988	2.20172794690869	6.59710950718026	4.03961219403047	5.01702216947474	5.66787226107836	8.9605380630645	6.22201237571479	0.136978811963504	3.31315876495146	6.99403544314415	8.18472263720736	4.70531997118557	4.99519956977479	4.71048136029625	6.1774314981058	6.03736904263374	4.04137441711931	3.32462341527397	5.72209710641513	4.56496342060955	6.64256584353742	0.390997783957376	6.48309989398226	5.91972621152589	8.35779170080158	7.67154814306506
TCGA.XF.A9SX	0.0156402903768822	0.575409152608945	6.39634961136369	2.82026067026297	4.04598457870533	6.47593442166745	3.23024913459342	9.92137086912842	5.19108488415517	6.07866746962185	2.40648224839257	0.551196066834179	4.82308695418183	8.58392556680462	0	3.37598469522469	7.56187674247024	6.46599731243465	4.30790205947828	5.00393498955315	4.48389959621717	4.69658368353171	4.22991856654762	3.90799623803107	5.75255593380555	3.91846256549797	6.92755991202186	4.73211721459185	9.40139325152799	6.35660866634476	0.0104934192484527	2.65085644759443	7.96234195032383	7.78207563721677	2.59888920676408	7.5994888952778	6.99235377760456	4.50904337839688	8.02575582970734	4.84444591469473	0.697595917706402	3.48264180030858	5.21447066868349	4.13060144979056	2.17008529198643	4.98966129924396	6.17530103390024	7.04410445832269	7.68492180355038
TCGA.FD.A3N5	0.00719550140420377	0.0203421795171858	4.71113694171879	2.73111805809481	4.47481889396669	5.70401981469298	3.35429699340236	9.20920355305301	3.76612867499113	4.31637748191973	1.82684335164896	1.52145282582243	5.60090602631277	8.43767551488139	0.0535284409892994	3.66967311140466	6.67073696697551	5.66278941086318	4.83943560867389	6.13929143924252	4.27929299069758	5.12855324090822	5.24156564887517	2.37150310520444	6.93281119856266	3.85565090317094	6.7708726433008	5.39474391770353	10.7193985757866	6.96683995110522	0.019346088804812	4.51983121970686	6.39196872934172	7.71460339904329	1.42083269180158	6.7238029033952	6.62659245140421	4.69409457352525	7.59549023363747	4.87251852212736	1.01499793474414	4.9394005558833	5.565158451877	6.55072831876853	0.322505057518883	6.16341822250073	4.9336812139722	6.06849454692804	6.1056906477896
TCGA.CF.A1HS	0.0119249484797086	0.30170469621916	4.65221686070933	3.55013726225762	4.20650257311352	6.08127144554588	3.00412381515593	9.48520279755861	3.82361690341198	5.01562691088462	2.17264752161476	0.260507477804755	5.73914061993636	8.29443557582964	0.0440443327060212	3.99373775562007	6.60454136872423	5.78395423023311	4.19092296042228	4.18590617924606	4.23588786083317	2.84223467172341	6.88793097167282	2.7973658241185	5.88437324550072	3.27281451275676	6.36952406466943	4.21040445095413	10.1729199911694	7.00410470892712	0.00791308164326493	4.49872317707882	5.92363411838834	6.87880134822411	2.12422886357946	7.12504558155113	6.68739388105275	4.40474647662306	8.37726563377837	4.82285758887397	0.479747934366225	4.62297719090787	5.7078312095767	3.99043757510868	0.830336463339319	6.0230579220351	5.29966594413018	6.98717304124129	5.4785576985995
TCGA.CU.A3KJ	0.160016607845905	0.581013735167966	4.10117940914615	3.7414346265233	5.43116159791695	5.87989197169576	2.39242733821372	9.64192583531777	5.36167713554516	5.27710324422388	1.03308816933219	0.231555290356041	5.26395082718382	8.31047509427138	0	3.93703359538339	7.53389346086354	6.661428958951	5.62010249864964	4.66438043724018	3.78269162412018	2.64184655925024	8.37883281256535	1.56944248281634	7.45661233155023	3.96504543563966	5.91657218399213	4.92112684943037	10.0444505418396	7.57797105860684	0	4.14489476425503	7.15277563009982	8.22221142904339	2.60167274865682	8.55121337368032	6.26942033240118	4.79969348373519	7.2433691864271	4.99386000735957	4.27648922137429	3.4456604988647	4.9938554797021	4.88966335833836	0.268793675122479	6.04443783672761	4.10713545572092	6.57951054684355	4.04493612112532
TCGA.GC.A4ZW	0.129744605507819	0	2.9923877700532	3.42704292909599	4.34544605411722	6.12287767959298	3.95745962305711	9.87173847895792	5.62354793108164	6.40778270808925	5.40568949803326	2.41091090546705	3.93954630521337	8.89211806599314	0	2.68629881591192	7.38161389456371	6.39409221955314	4.73617189360605	5.71402291325846	4.55774091748652	1.66325352288055	4.95253858598039	7.9018630704044	5.97032910990328	4.20327947639702	7.59195462281806	4.973987741334	11.1491806616106	7.34640114980506	0.0090604681563836	4.95181622830923	7.69136177377861	8.43327162345838	4.79663409090103	7.6383106456954	7.02916794083928	4.88167440690615	7.65485581693536	5.80818423330197	2.37973184903481	4.81630786148454	6.18708479104252	10.1976607388961	1.81278570886744	5.58543430506865	5.03044643943744	7.92673659446906	4.53521315662507
TCGA.XF.AAN8	0.140909506541662	1.29007046960154	6.1073593761167	2.44842525898028	3.50247063767846	5.47487404205365	2.89052451634164	8.73408906018155	5.12845013543815	6.15713266281495	3.19792827991506	0.924251940345866	3.51079739204072	8.02171789901072	0.377956633810114	2.58245965956076	6.92582263012522	6.40429347104067	4.35144458860641	4.53068255895425	4.16734186915581	4.70420799495431	5.21574847788298	3.97661109078712	5.66184934021248	3.06082560631268	6.0629872937738	4.3242129562525	8.39357064899127	6.41753863129544	0.315566230318949	3.24421729838856	5.25444665205251	7.17075931915705	2.77660936933974	7.62349598843134	6.20777379316078	3.88435370684798	7.29685381871777	3.71561885907482	0.919454501833839	4.15621052347262	6.35791791012533	3.01756564301437	1.15289728719897	5.45806368888622	6.52113556185954	7.45717071871313	10.9366724602209
TCGA.K4.A83P	0.0786098346963665	0.424169648802638	6.27951772560797	2.56279191767311	4.13821649793593	5.36833882850259	3.11601535326994	8.83282642028438	4.37883758001924	6.99245008746226	3.92127445652137	3.54181216952889	3.38381486606005	7.66655068075307	1.61635769699669	3.08890481542425	6.89388880513107	6.17874053138423	5.15514609506019	6.20827728489088	3.75960327690144	6.4273698383688	5.67689359881062	6.23645817697452	5.46327259488728	3.56714383189377	6.02864650050077	4.27604249510154	10.2929365454132	6.47813376343544	0.121015400961366	3.94038290357886	6.28164261811205	7.29484862157613	2.46199995141985	8.35653296135414	6.64849851879044	3.89672716088025	7.57732005530401	4.1348944783735	0.999855723281955	3.75761002233592	5.73756508971853	3.95247335562815	3.85881652129807	5.198344847407	4.29909809457749	7.86191753507365	8.32299574491124
TCGA.GV.A40E	1.75343338792688	0.643024958013437	3.66769914760599	4.59661914564597	4.48710041282453	6.73176433074084	3.85096940074479	9.94703986738612	4.65161430430432	5.86126063945314	1.48908045926702	0.458696968689715	5.22186161802481	8.46612460142441	0.100843124433112	4.39712525617888	6.65445129445762	7.57979336234565	5.03496839021549	4.99015162733108	4.60435603801526	9.01544683314479	5.20003346410975	2.01124514920427	6.62543415699966	4.17779822687891	5.75124410801268	5.84832999039387	9.03512789805352	7.30875220979951	0.00619028907206984	3.73697280762338	6.62985491957423	8.43106044635569	2.52837127796072	6.47704908748083	7.98881531859775	4.91576467553991	8.8646226022338	4.92976259793039	0.16478627814334	3.01009949955952	4.7081044470133	4.55778992248965	1.82448274761927	6.41098889640614	9.02097605098163	7.97202686204228	5.86481509687618
TCGA.XF.A9T2	3.92001693189096	1.35134564172245	4.07763609686516	3.27859441739585	5.00463621724704	6.55057134299916	3.6127771052852	9.27655970772852	5.54592204895757	5.49024600106836	3.38463008463711	2.10859136282284	4.39672806854644	8.11404369425832	0.437440824363543	3.46710989512673	6.31274866043906	6.08259615428989	4.51401492219224	5.57464347683236	4.48273859278191	4.00495974587785	6.72872052011651	5.44083927549028	6.42750058133935	4.17827642870332	6.72336060052072	4.30500013181071	9.81712724583423	6.97769549721169	0.130799110838194	4.44927082553272	7.10984632147019	7.72123182850437	2.91911121643113	6.98510873643773	7.23142376791996	3.87108465437008	7.87352347394033	4.98471693619622	0.541613956292217	3.90790012884172	6.0938052242123	5.90543514419549	1.28776777797538	6.18801709387816	4.74112717147716	7.70182210078347	4.83762541042377
TCGA.ZF.A9R5	0	0	3.59079361558347	2.61426224479782	5.52201493417831	6.19109080784958	3.77384867332643	8.99493746867989	5.77568006831259	5.41032075042083	4.5562025394877	0.0729975597999501	5.5397450776979	8.0575011771919	0.295958067720822	5.12356687947126	6.91297793054952	6.36696035635197	4.95590326495336	5.18713429147454	5.0592990294124	1.05220719607123	5.59274405270361	4.57412573450295	6.17540882954894	4.39017927648547	6.51031794127199	4.77846617751312	9.42281199801814	6.7318254129691	0	4.52065482113662	6.39400644787642	7.57469796521801	3.59476350465125	5.3308236823814	6.74724639966955	4.77089245980542	8.2878213277651	4.56679689193277	0.092072094502929	4.01584542705536	5.12271826817813	5.76798048006802	0.778040322267523	5.86528291890046	3.13122728356051	6.70597375600116	2.79674309596825
TCGA.CF.A9FM	0.232783534122453	0.12961273813047	4.77810867787468	2.888558182475	6.08215117079147	5.51087333001991	3.72838857398007	8.25829277923848	4.55208806044494	5.67776755452685	6.75844709829359	0.665028867637039	4.48531089166056	8.2014986021692	0.701593412757463	5.0251085481554	7.70628464904969	6.76177725912207	5.36745494082898	6.50393860558931	5.06951313988972	7.300891553924	6.83285584466703	4.86593365701744	6.45406893760442	4.30263344085061	6.90888014229326	5.38672474079917	10.257997558944	7.25426428211349	1.41792000781196	4.4261506766306	6.83202033850097	8.10122196459252	3.44802872899375	7.51493729466281	6.66916286239581	5.05096307711636	7.63073744885772	4.33622625029573	0.254956787461375	4.49833385202401	5.51883094925974	6.84275512131095	0.40882053452885	6.10110375191973	2.28024369586602	7.24837259213345	5.1358303391695
TCGA.DK.A6B6	0.373731722378729	0	3.4564382019388	2.51113908147442	4.58502261176222	5.98733223643174	3.28859480815823	8.59157433127528	4.86137479576347	5.64117895060061	4.00317943990257	0.521854802710206	4.98079307045385	7.79591626854844	0.0367494764278683	4.13241232986512	6.96211170622767	6.73269657123786	5.14085226079497	5.30870671122969	4.20209639031928	1.87267118696657	6.13903762057974	3.28662983680557	5.81257780240266	3.56371947610304	6.62728143635196	4.6815617079354	9.95898806815046	6.68263649814083	0.00662118012237996	4.00343133375384	6.67259223233275	7.27086808535209	2.73255141471879	6.15830672831398	5.96941530300114	4.59348524506773	7.64942864382579	3.68329221852398	0.73768676140986	3.31805648189597	5.20439507580592	5.7689650218313	1.97004375126224	5.44735437778899	4.57301089820435	8.00451038096109	6.59332837119613
TCGA.ZF.A9R3	0.0166389421137891	0.0465609057577412	3.66857301647589	2.62281324429721	5.8040019151793	4.96985041172239	3.62053949277709	8.78296054442656	5.33766471394582	6.35960726009516	5.42851762516724	0.377734578239275	5.53912778507461	8.1709785855154	0.0617070847915972	4.44164946495288	8.52204750776712	6.60318271296191	4.929383880657	6.64570886281461	4.35532642722999	5.63902083810574	6.62819033461521	2.89433274227769	6.06456602041409	3.68008801458567	6.38019782769619	4.91260675583558	10.2842489892375	8.38620308659562	0.921664828292332	4.33944385378278	7.06380598860548	7.74744983809996	3.75014554051153	7.09454117433989	6.62863655015813	4.62500156653313	8.21684623718165	3.99675931599853	3.38834110173927	4.28153505685431	4.82582123656442	6.76451070601564	1.01585434537976	6.07018965538576	4.39289438541028	8.79639853396765	5.34252630089405
TCGA.FD.A5BZ	0.0528331997629446	0.211386061679429	4.04376444231017	2.57473126266284	4.87926465757107	5.30500378111286	3.57955429259903	9.34914806783674	5.56913863856444	6.70171538421581	2.90817882785361	1.35061039519924	4.84662368918749	8.04168816949991	0	3.38227990006695	7.44214232894705	7.09625868998992	5.42568420478812	7.04002773779858	4.89900156830004	5.60583801749506	6.45854113545746	3.97985158125179	6.69276752148868	3.95117745607588	6.30376979095797	5.00429913108908	9.57755364219433	7.23857575065429	0.0618453070710695	4.19662278021145	6.73736768936944	7.7794343988361	2.54215897717789	7.79809588997633	7.46415934628979	4.70048410807482	7.5107926457843	4.48962642252314	0.975630186280824	4.40497122358917	5.6435964812929	5.87387224333256	2.70562409400082	5.80535695232786	6.81928114805393	7.46225358820688	6.49944091915644
TCGA.GC.A6I3	0.0399805976908813	0.2841587458694	4.68670781216121	2.08089638745338	3.2509312644955	5.71812321238747	2.95220308417355	8.61095727317155	4.58019976540626	5.41243604995322	3.49177615054225	0.418675712942892	3.9398189579686	8.48983110548918	0	2.7307268953712	5.77881570547235	5.71695523800323	3.66409594597281	5.74246169848862	3.87692943698087	2.06873959067231	5.12086200281646	4.30929262305752	4.41180585237012	3.01462309516963	6.10005254667299	4.15948387573535	9.70086968816093	4.90854393818671	0.0335111023613237	2.62662603245052	6.16581146920892	7.2636419755971	2.38100643708862	6.73643981636472	8.06981492647068	3.36255404935075	8.08610330943838	4.4408326327127	0.0784732093786936	1.79813348549683	4.0300976696518	4.65279622521554	2.57206503562254	3.64649678903857	4.30949636271159	7.00929453944768	7.00629353510981
TCGA.XF.AAMT	0.326192164494116	0.431355521573516	5.20992508877017	3.57087576447348	5.01769925269303	6.43997711952275	3.88160589241107	9.69842964309159	6.1626773216239	6.13489858435188	3.09371227985158	1.68594014844598	5.25324050377798	8.47037010281425	0.0688771408503078	3.61397947892528	7.50217622814314	6.71891366305491	5.54657348239951	4.94725470096803	4.48235783825153	5.23500706420933	6.43470661471747	3.32049911933722	6.2363701563104	4.2189903511471	6.59837562766183	5.60718529711377	9.83327626303547	8.55072716459727	0.0735460609151547	4.22339165677675	7.45594691173128	8.22495623909714	3.29867297702498	6.58895444028117	6.56476226699707	4.7902090267746	7.64094261246936	5.15358243058098	0.380286156123079	3.13902738501957	5.90973470855312	5.93631756624875	2.32322593648301	5.8851033129475	5.77336342532437	7.24295589625448	5.41371592650712
TCGA.CU.A72E	0.0399805976908813	0.0189189821630517	3.98198048136436	2.06543444594863	4.55962029177524	5.0072403606272	3.41500143145197	7.80177754196099	4.81287296932083	4.95810490299438	2.48437018144599	1.5349580265839	3.36137535393791	7.69723726760666	0.507211102667717	4.03419810420697	6.73631533319047	5.57809941205673	4.04041028309499	5.90455875965271	3.58894844564947	1.65328936215566	7.24523323396108	2.86498838198105	4.60901025994674	2.95730174085668	7.22786715984317	4.60072766037603	9.12315997055353	5.97682872450234	1.03132461259975	3.8832493429127	6.76227306419215	7.48105509152701	1.58870863995405	5.49567278021355	6.25544408170728	4.40996789876922	7.87330998793596	4.02587927302326	1.59540817785663	3.19668572296163	4.37977342945477	5.7753113411542	1.20808020246828	5.71722401070019	4.57541520376329	5.89681675325047	4.06728591553114
TCGA.CU.A3QU	0.102993993323326	0.0897693086335084	2.25885054062838	3.51534661068594	4.71559689590035	5.41725844094604	3.03465592375706	8.21109934069553	4.78296938748301	5.55792467766588	6.40714367438632	0.553655402332891	4.59441717233152	8.20474621322816	0.0305479641629666	3.99606328980657	7.69316423164534	6.34658819292364	5.45659590512621	5.5905900438316	4.67618840997285	3.78060406808063	5.38616255349614	2.22292818000261	6.65310445555595	4.19515071056471	7.1321315865728	4.38496156721445	10.3362259154986	7.18986210798832	0	4.66276378069627	7.96303246222223	8.0619171126378	2.34633288632379	8.95682450652706	7.23510187140888	4.42281830389941	7.33972888266126	4.18700756697703	0.379510066553068	4.76696082426783	5.56006681876219	7.26425961266586	0.765874164089725	5.30265902771139	5.81119870127727	7.87094476366077	6.69267826410154
TCGA.ZF.A9R2	0.0126401807787703	0.103128316217225	2.81541147692866	3.51074676450057	4.97499269925027	5.32188481338691	3.78727573217962	8.62085872276248	3.68012178013599	6.20306408594419	2.70858455713792	0.063502942306158	4.69606060300093	8.52393277511103	0.0919367382105852	4.43117497279912	7.10270116804478	6.42920585918403	4.78575454422959	7.94827260637765	4.61442716596639	5.21822707269497	8.32159037455398	5.9355563957063	5.85985031229874	3.78795478270109	7.08758164653826	5.10515842639187	10.3920721223002	7.18736593092507	0.0251705757349061	5.1916297622519	7.15833096744738	8.72839129516051	3.24814010546953	7.22312614142462	7.11675669493657	4.99610397590206	8.12962870708712	5.08709787811036	0.296780417426425	3.82053640008974	5.1532216559844	6.60707578509613	0.15665548884686	5.96175527606755	2.70234725302712	7.60412174592854	2.59048225892091
TCGA.G2.A3IB	0.00762609237617795	0	2.48630248336204	2.76264646703815	4.76785604121835	5.99732628392258	3.27067843671181	9.19857223857366	4.45271402916487	4.8605308182965	1.38399453006415	0.229587922740652	5.30424817868671	7.09619753596943	0.0284277045726673	3.02869290749271	7.05825695937796	5.33660831475825	4.47844120974553	6.51829592887454	4.65599860638798	2.80665401423206	7.53554522479438	1.11256669813579	6.32305115641511	3.45093408778932	7.07876352271465	5.22612314312524	10.153432583267	7.32501846179585	0.00518437585972326	4.52102560262208	6.39589053457681	8.02421549852433	1.49636008155636	6.70532550126355	6.22723662960324	4.55237092253488	7.51786304661163	4.18938180096141	0.0382956981815445	3.08465959390272	4.83533293313427	5.51535291908007	0.133826527298828	6.4744506453549	4.4243577954487	7.24566203320361	6.80402902839854
TCGA.XF.A9SM	0	0.60103086934881	6.94355099667406	2.80333037765061	4.30524096595448	6.20635018586227	3.47937285732214	9.80759642445042	5.12991766315103	6.39893860290114	3.76418689436208	0.481195592928954	5.22618095769111	8.41940911053856	0.163112244347124	3.40397662321088	7.13475794793792	6.08404725177494	4.86659646477579	6.44601134802279	4.67016618063177	3.10966143776952	5.91178743882337	4.43090076292786	6.82066531123495	4.10220459365496	6.23979708006447	4.94665601020692	10.1440255868656	7.35606103604054	0.00762609237617795	3.87803864746883	7.26049524603781	8.42948164672308	2.53416123261631	6.9348596787661	7.26671065668734	4.66777861210685	8.59695861579843	5.04318262135153	0.646899948621948	3.49790611159425	5.63992960600564	5.08685593305085	2.24403458239369	5.70958013836272	5.15687387618173	6.90921866868615	6.82200989512963
TCGA.XF.A9SJ	0	0.142217361803823	4.7007060372584	2.70221425101044	2.95899111211256	5.81091090129737	3.51986895218573	9.17159815822081	4.308069580542	5.18186982227462	2.24725916305787	0.966947205116526	4.43590190687067	8.37319098968411	0	2.77302576520969	7.5361042020612	6.22770064962711	4.13809359648728	6.37752116450773	4.36574152193677	5.02071998043983	6.01333942450429	4.13690500906084	5.52541744813588	2.93474293692832	6.22373916667086	4.64389081404022	9.0328595796917	6.39699001921966	0.0176369030494984	2.93395025769542	6.41559305530961	7.0399027583276	2.36630822440789	6.65146649608478	8.30381453241223	3.94040169796984	7.60755372922011	4.61758059900527	1.1932671060636	2.78058307227862	4.07877206045785	4.61528680674673	2.21471544317829	4.73850845257783	6.15890854630906	6.46778159704127	7.30192139583179
TCGA.ZF.AA4R	0.0281447677133787	0.115565995921603	3.22176883623086	3.04781754802137	4.99545738329239	5.9033106784502	3.52445238858571	9.4841010641639	5.05562950834604	5.96304633847059	3.083706949366	5.18101904063052	5.60323761796692	8.42573538982091	0.103128316217225	3.25876010748294	7.31636028377312	6.87426950396954	5.13702801180121	5.72554485811044	5.00104557492951	5.74784656122338	6.20815630679263	4.05512622547622	6.64035051304889	4.19407128831688	6.26231851625199	5.14575896108763	10.2982756904018	7.32279885918277	0.101381142355025	3.86778776369602	7.01532249390969	8.32770846918444	3.100052546673	7.68103666638055	7.38647126628237	4.76257205994666	7.60687005761489	5.4041776422693	1.01056502945574	3.98047321585115	5.84659611121899	5.55056826487215	2.3959402178453	6.4529017837942	6.36844010910556	7.07577541306186	5.43693802539851
TCGA.DK.A6AV	0.0599089890186851	0.223175386144562	3.63836350589786	2.60416623469425	4.45631991323426	5.55124221796254	3.19959382868402	8.62858807100178	5.21951704897365	5.50211733902581	4.32733526913779	0.213876043382942	4.2676256828101	8.78630851290242	0.290306435424914	2.96095646017369	6.78092421620669	7.10246392549426	4.22938027045133	5.22664339083005	3.58849278074202	4.36237870922564	5.92199323003833	3.39285318144492	5.7128268572557	2.78043609310842	6.63755953192558	3.96778650951153	9.25795632225103	5.76170280718646	1.4115889465188	4.57831683184486	7.48940404772399	9.141229172054	2.58409662390759	6.51137631819959	7.378772567927	4.72708181449589	8.01277759887371	4.9730969195353	0.295487943059753	3.51101253926794	4.19563894290093	6.16362351356688	1.34056226902641	5.36831787300734	3.8255719544078	7.03653190602694	4.8995333590248
TCGA.CF.A5UA	0	0.0497701518163845	4.14430746726304	1.77875526684322	3.78276500077207	5.93260453706714	3.35905725196097	8.79626159476694	5.02819782260135	6.03113710794016	5.23110595254567	0.512884231408408	3.53347613603375	6.85533196540585	0.129085148056611	3.00879163130415	7.30139284767427	5.80931153792387	3.91528186586766	5.49700233238443	5.77704353996694	2.01299766400306	3.94333062872485	4.4438983434094	5.06041493000813	2.48697174437041	6.70006096097881	4.41997028720838	9.59025056895632	5.68300020000181	0	2.77414396178612	6.4913641001479	6.39660135638244	2.67459623682805	7.22598052395609	7.16786167500958	4.65323776269784	9.51743692427066	4.01222002476998	0.0822938359514309	2.49990965120073	4.2567615960024	6.1530189340401	0.575021825929422	4.74960398730628	3.65851998652567	6.36779213973755	2.75488750216347
TCGA.FD.A5BS	0.974969762812715	0.286289758134097	5.94101003413918	1.51495543636791	3.05314609977665	5.16844949223392	2.57857648476804	8.23690776398175	3.97420806599245	6.89667025472888	2.00877370706602	0.467070757218749	3.09271486352265	7.38203083270076	2.36502057861953	2.39149278998072	6.29554855366876	5.90018091208695	4.79212653444303	3.96072483662883	3.83155300362634	3.45416272984983	3.69166815514027	5.15958882337656	5.34122791991258	2.82344367219591	5.20315024598423	3.35045481425303	7.26797861351126	5.52184224262766	0.0100636833446975	2.02874594222712	5.63897451612994	6.25460160113908	2.34851571723545	5.52920251612376	5.87964205891261	3.10302757521928	7.02713192953823	3.62824867128617	0.420509350488903	2.30975827142464	3.92052197879034	2.61430936705549	4.40630536332233	3.74909441998144	5.36458293731859	8.70951293757037	5.97313136874579
TCGA.XF.AAN4	0.121280699792729	1.10023761434574	6.14813283661413	3.12578333162732	5.08682197260228	5.89019860173727	3.14655747524176	9.16610909043759	5.50251200933894	5.59669666068723	2.81140937557819	3.92254040021552	5.3523913084678	7.77150069408654	0	3.71693603803729	7.21590084614873	6.43719277657566	5.46910452186831	5.07700366947837	4.30185099488588	5.46406375046302	5.27269136353134	5.39789192987599	5.99516790528897	4.21902908547869	6.57353964401223	4.5908474974158	9.32460946518486	7.15857030702495	0.252415659032651	3.78078252006191	5.96833502157946	7.46353418192933	2.98444352416357	6.97300849612969	6.25007287553525	4.7677130556714	7.09512903114621	4.41677895291976	1.48717760838915	4.6265092254421	7.03536107777634	3.97573105769363	0.545573056035032	6.15492339663762	5.34398691613691	6.99854078777158	6.21978419715662
TCGA.FD.A62N	0	0.531069492725954	7.32641420615932	2.25156762060825	3.27801449328261	6.43620848889877	3.21715314988602	9.48277166205526	4.73732982868136	5.99284545702828	3.34708449312493	0.988557451362822	4.75454014487746	7.85795985202808	0.0990931792191091	3.27709208250431	6.85290148794374	6.09099523769477	4.55030352137784	4.88974122426602	4.57940947399093	3.36639216140061	5.52140885280449	5.37042237987202	5.41487969587872	2.93013175157781	6.56112905855039	4.58457773073864	9.47004425063906	6.8088406479152	0.0182068566533119	3.29416489551719	6.29474020277119	7.12958286025297	2.3627784536195	6.52081194357016	6.96732195491356	3.79244934208712	7.87283676080772	4.60229652430977	0.937193711170317	2.98537291374427	5.22362333933998	4.49276331000714	4.19507194793758	5.13628163395032	4.57939740511738	7.78443527529782	6.8583391370254
TCGA.XF.A9SH	0	0.0665370023957913	4.79663409090103	1.90919706299169	4.53843883525076	4.61607534157141	2.75535763727005	8.38566442083244	4.4632104609941	5.24801483181672	4.94438996227009	0.379953597427636	3.33415348412221	7.31375193996819	0	3.66738124582579	7.11012621328433	5.48422193142882	4.22007451951927	6.00240999172992	3.99926945069965	2.20864210901517	5.71312665176082	2.52919626799939	5.16225435434855	2.92501197357432	6.48690097182892	4.18368500039778	9.24914474830615	5.73515658324781	0.0160683686276537	3.3690755699189	5.74880200798884	7.74731958709515	2.7530054281952	6.21867656472751	5.36264521779471	3.78598988434405	8.73303125735986	3.04211898871996	0.628633634164697	3.3266523910044	4.21623755205382	5.35652063690991	0.546659906440835	5.11278352311619	1.98564614971725	6.15753288196936	3.27320255065312
TCGA.UY.A78P	1.13356352574111	0.166201252662703	5.68786413979981	2.48194470273327	4.75947545017515	5.8256202879879	3.03065389539039	9.35836900719803	4.16704475312965	5.40512103545132	3.83691381950672	0.691176796812124	4.41244959956619	7.83296784166636	0.595503660502742	3.9664304673063	6.69907544903615	6.09679525807151	4.43750740711303	5.41758588695524	4.00294549908215	5.33103874037489	5.63044915708062	3.86516659637744	6.28169454136645	3.97645529070188	6.61048156279434	4.42950215082298	9.64211073568454	6.92986672775409	0.574828123587443	3.50963250889091	6.19165147414418	7.59212809520176	2.07724299893246	6.96533063002298	6.74458630494834	5.01691077666673	7.64771168534875	4.63068503645576	0.422878838957307	3.48568442828527	4.36867058328714	5.34982170965357	1.81876877314401	5.54538153731897	4.13412234675348	7.17485878782336	5.4836320032866
TCGA.BT.A42C	0.0818849667292274	0.270110275823618	2.09163214011273	3.16143626582599	4.83361371118522	5.38301301548867	3.35777718822035	9.00062202812121	4.35321741435419	6.63488654016357	3.01390884549064	0.406318970636192	4.4049099324342	8.42197811774619	0.0771062441059786	4.65050609139183	7.10936682834357	6.65269585693895	5.53190541458635	6.95553599840803	4.94058023247389	6.58013040601013	6.84271238615002	3.54054809332104	5.45208800386902	4.47394922190771	6.51666131452149	4.74085202456946	10.01662417914	7.44945985417067	0.0140695825016559	3.71239768514852	7.21145420429628	8.3820027234402	3.78228274301289	7.89943849709036	7.38010602967892	4.59881776322823	7.7832307244569	5.47870006109339	2.20448506902822	5.14689956034359	4.40246979226843	5.4665422915163	0.506906554580693	5.42463661052988	4.07868668075202	7.89950314889457	5.54454411662656
TCGA.XF.A8HG	0.214995134614923	0.0429244451738409	2.013998146041	2.44416346672699	4.64777499312618	4.42367900821079	2.15746416536319	7.90551577371915	3.04253928297388	4.80519957524782	3.86841020909914	0.0773797407970136	3.64121074849503	7.3917359338562	0.0844725169369015	2.2187501750765	7.31136142562744	5.77660147411878	4.94389789077118	6.45275520551743	2.60651329510243	1.9306994958852	5.72811643001223	0.300768033280309	6.24975250685487	2.69416702441398	5.19724815187528	3.98190743813716	10.0665780359005	6.12684899319344	0.0103501881695673	3.96040050117919	6.72217499697187	7.12329268772634	3.27744921470538	6.58662515000308	6.92344158902127	3.85376615460949	6.95523258431967	3.73392913464493	0.0494913701651037	2.96849630897794	3.55327447977168	5.63809990974707	0.241718174596701	5.0428019047183	2.61428580611905	5.99345246126815	4.7038426814337
TCGA.FJ.A871	0.02828624307911	0.0265876223480842	1.9246320070097	2.59395128394841	3.29043914924212	5.22581861483905	4.41234119909909	10.2398221356174	6.06720630817656	6.18065909645142	3.12068370880198	0.804714436230806	3.65046588113911	8.01546467466706	0	3.22252637965656	6.26926135557686	5.81234676007428	4.05741561242724	5.3898042587239	5.00581764408979	0.795850049941966	4.91839100525539	6.15636223163248	5.74772037348274	3.78805922364955	6.71849725775791	4.72086943319359	9.69891593407621	6.81688637401492	0.00633393372205049	3.93495047144268	5.91462909891559	7.09167973780492	2.47269571251829	6.4766943672285	8.53118960831177	3.97804915574469	7.24051755182116	4.7192491654102	0.0475383887633606	2.88840231865053	6.09825531484863	2.59960344760291	0.603216843345899	5.62862197013203	6.5006315832143	6.793617614241	8.27957111821881
TCGA.2F.A9KT	0.71008456129098	0.16285452819051	2.78573885352357	3.70335545280107	5.48625742579437	5.69906017524423	3.58659662926947	9.03341997297598	5.09240197227185	5.71181975178307	2.44829309442748	0.367818343606193	4.37733895707283	8.8568005494635	0.0563060603318765	3.88942486778825	7.64601428931615	7.03874563605151	4.8526530968063	5.130881461616	4.17008529198643	6.91757019400314	8.32757464922299	1.73928646538163	7.60045412310251	3.76720984569549	6.54288483579329	4.28106020788107	8.62245820675613	7.08807055460385	0.060185765046563	4.72337834985249	7.66285704383973	8.74444368539096	3.67967150780797	7.29776735225628	7.58751051335872	5.05822123647089	8.40292379698563	4.80961509043449	0.0963968041871571	3.92358658266175	5.54582322767164	7.54327237829919	0.999422806537254	6.39800826438508	6.17862103423631	6.97634530404017	6.19720096347019
TCGA.ZF.AA54	0.177471364444951	0.155101558125703	7.47930817900937	4.00946362952806	4.37400309989136	5.63971838300591	3.85524225145415	10.2622764631345	4.34829616613886	7.49262633391892	3.77645145671073	0.696617065212426	5.48820327397328	9.49519167428901	0.29490007171757	4.45969390298324	8.06266734801467	6.93729730603456	6.45652526937164	5.6789620437952	5.07640089621255	2.87760684387805	8.13597907690928	3.94250512192634	7.22350364132789	4.75829251573394	6.88852652399845	4.95442433125991	9.915310552145	8.27170719154819	0	4.84405919175205	6.29909809457749	8.11266677525295	3.50343778766844	8.0467196827003	7.02864981533541	6.28090621938355	8.25531471924405	6.16309211193014	0.409363779269573	4.53832708264936	5.8566346809004	4.05646214266754	0.70734808748327	6.72829060806546	5.32301691866396	7.94190093626113	7.86411060242119
TCGA.GC.A3RC	0	0.198116929152455	5.82263073620398	3.06110220656342	4.02771141308258	6.20541597379807	3.54665990644083	9.76351780730691	4.29520873404048	4.62422959647402	2.43645504021799	0.106616328987784	5.59625536558979	8.08267491697513	0.0786098346963665	4.17221546439875	7.16812451709184	6.21765919506404	5.9494672321467	5.54083942477316	4.88502275507666	4.39349171070255	7.52790545023086	3.28504705021425	6.23458753940111	3.72837768920695	6.82238345165149	5.44120790169872	9.74325290105599	7.17697594697214	0	4.79347455824182	7.31338463556804	7.25399777266232	1.67409902853771	6.78720258459475	6.65816291596266	4.85068442690836	7.09469317464285	5.17740757777352	0.602836911803539	3.44792296925461	6.00228396110737	5.17190334258569	1.50416272491525	6.04299008756518	5.3929424552159	6.46785005394612	7.08011825719204
TCGA.BT.A20X	0.311038030022305	0.180147861158429	3.21794413089482	3.2977490138994	5.07154817086218	5.73072961214473	4.00799378708954	8.63114467202183	4.20248041201281	5.00573232627613	1.84775643734181	0.195851508575644	4.58289315444318	8.11423062051711	0	4.31228034548088	7.60265507322412	5.89374564872855	4.88270173406823	5.33026079555912	3.5687617827979	3.17394291745187	7.47623747566677	2.20128882762161	5.90412759498264	4.08713183206492	6.44826996438588	5.05780981803333	9.2004185256988	7.87286814998801	0.00460925325258967	4.10896765152082	6.84614601440954	7.91606216836633	1.70150469976491	7.48210206321758	6.57655841646791	4.78842470743944	6.95791691956909	4.5607455197236	0.386810946472217	3.50291611624088	5.20383151234706	2.04687516895572	1.48093718898764	6.22099542247939	4.00683657739666	6.7465922480791	4.40556357054799
TCGA.XF.AAN5	0	0.225398337340744	4.8238665235801	3.11016276231127	4.87853898542166	5.19755483889217	3.14319747577586	9.12089517136499	5.04750349005774	4.99816390435512	0.908505509871045	1.19175213410285	5.12419990812774	7.86472040014925	0.079019633034838	4.35290679754956	8.32263889790528	6.20612939116171	4.73157971095291	5.0075588210077	4.39850087127264	8.6194020054575	6.00502264579836	3.24156564887517	6.89704070983766	4.19874558184482	6.07192566678659	4.64038377537999	10.3089944655226	6.83504485353629	0	3.77006786326375	7.17997674585114	8.05718001232754	2.95891689558696	7.22285671408463	7.44606595366155	5.11929806962504	7.33369564466472	3.94374320505923	1.36468448192823	3.44617681329785	5.54410512638642	6.26668536113115	1.50903704235289	6.40780649643233	4.1248822749405	6.06262687764449	4.75112089575175
TCGA.BL.A5ZZ	0.384381422712236	0.298071734933995	5.47198403999248	3.33761119880567	4.57626211496401	6.51130673280341	3.96486990337759	10.2554844460869	5.68565707444669	5.90667177026598	3.39124530819936	1.01613970265525	4.40419467649539	8.6515486534936	0.466862003775918	3.28324025641459	7.42069629102257	6.93268248145109	5.15859151241443	4.4123615248071	4.44464719122225	7.04436570235809	6.79344984713248	3.81692732186253	6.99816390435512	4.40066771165222	5.84745830006608	4.49985864013217	10.4165472769387	7.20655531879664	0.540919995427696	4.00544490282925	6.75915050626074	7.97313022045202	2.69539256490745	6.71796013661516	7.09445777848143	4.65389121950735	7.63565573216953	5.18646886364432	0.276556218386062	4.36023784203196	6.43979099898833	5.89842362795996	0.419646752531433	6.12482852441773	7.4538928549911	7.56351891161745	7.5008554203164
TCGA.DK.A1A3	0.0661236424652936	0.338567037001151	5.02509525618426	3.35353502147283	4.9790695868464	6.26673595180002	3.31877958657589	9.59570038704679	4.16159750223785	6.16902905012409	2.31472552426014	0.716156852429606	3.6009952010123	9.29252364198321	0.0418036876570852	3.78489130188046	8.88619741696913	7.18586258185798	5.18008419271733	7.20990365015501	4.24898257288038	2.60046007011648	5.82959589917751	5.30726457325834	7.20603656914159	4.43420119342454	6.32359884995911	4.73529470744402	9.61294772357892	6.86023903477878	0.713343895085329	4.67348293059969	7.45263661444035	8.95937778801794	4.35114065872956	6.33080575943479	6.66608762838349	4.6754433561793	9.42742997322584	4.89326997630218	1.57922843028578	4.5692784148682	4.90216525267158	6.00214666522134	1.4866114116375	6.27421319781895	8.22209064753304	7.24494507773373	5.61495125451481
TCGA.G2.A2EJ	0.102187793223615	0.114766792665514	2.6983963033252	2.6777562810498	5.05897880555007	7.20403211138118	3.66830069853865	10.1343837061793	3.37702654792165	4.99759500760831	1.08637616759694	0.0120680233090903	5.91149745203721	8.32467201453088	0.0263043243519085	4.58167663040683	6.84459153672633	6.04686644034675	4.9422376689999	5.46229449319032	3.53805387317553	3.2133628363131	6.91710589484427	1.33250744595804	6.32674226185962	3.62622885003042	6.52821341359973	5.955515075347	9.59824664592714	8.16535424358881	0	4.06741499920201	6.04706500313651	7.69302828878101	0.785173874422659	6.7287776506818	5.9503727601113	4.89773898904685	7.33043470442272	5.32700465272069	0.86615627567379	3.32224545288826	5.26620934723216	6.04626403875601	0.106884288691543	6.26209108589938	3.64702663265485	7.00909070916758	5.28767913947278
TCGA.ZF.AA4N	0.0132121114268512	0.207643012686533	4.51249238877663	3.91343518228274	4.73440072850355	6.11083301168217	3.31279584653895	9.36855862457597	5.39517936237368	5.38183362386966	1.51232803599453	0.286171451107019	4.86555760082507	8.49891221712983	0.388795699975099	3.60353733277761	7.40889524281146	6.32418594827493	4.70427993974445	5.59987714619812	4.27186636585954	6.23018956106414	8.59295554055875	2.4104767918976	6.88701706989856	4.08279624567082	7.13550921852039	4.33763974046078	9.5568949359782	6.69539534904137	1.13126021466086	4.22604605343322	6.50194861635368	8.06705514969163	2.82132245138974	8.64179491008365	6.92104946871203	5.00990249937363	8.17469003970742	4.46392974223066	0.136716384488312	4.02250097873237	5.75355907697895	6.67555344516919	0.281787256815826	6.13120464299297	5.91666532896645	6.69682846458871	6.906961526371
TCGA.DK.A2HX	0.237318965574551	0.342327173106647	4.63705953841085	4.2013437248424	5.00672888277942	6.23805692190773	3.53264112404391	9.26084122388502	5.71628034299895	6.2928958353961	4.9969490830593	2.83675227481725	4.75449204266089	8.98817596188867	0	2.98243691776705	9.16289605783118	6.97947664267712	5.98852564075709	6.89928320007824	4.73367972385188	4.33734002491619	6.85476742223451	4.86234723976332	6.2049779757882	3.606217159626	6.63459907638512	5.83279889370569	10.0428184537583	7.71567102027415	0.187261004841697	4.43396093112118	7.04735079829396	8.58757951886125	2.52386300882635	6.67518786089745	7.55542813323733	4.82810855055435	8.35774860240609	4.71863013697859	0.964287722491733	4.31673950058117	6.11263967171919	6.73162043793713	1.27476856579987	6.20413875999852	6.6728934347101	8.14126417508556	5.58069121689981
TCGA.FD.A6TD	0.263395034517309	0.196229325794221	5.433677236613	2.57768259918833	4.21224247770701	6.19859826594603	3.19321978726248	9.91885876610535	4.64798216279471	5.48531089166056	3.78557147537347	0.339821504923343	4.45940538757991	8.23995981408133	0.54685742766799	3.2325686669337	7.67530785050462	6.09934991460591	4.72463390218048	5.21119524522767	3.95727387749826	5.87921563716567	6.51930286135599	3.66845955691538	5.90568062901735	3.34782153830602	6.84583123933684	5.04557839181033	10.9214120061887	7.28051282474356	0.817623257511431	4.15206981654773	6.82079421086242	7.77709484240878	2.55669916745739	8.4766445536342	7.40228815036992	4.41726519316058	8.18885436616901	4.63343702297503	1.10520872342818	2.71677145641822	5.5721196214772	6.86043770230861	2.43749409080897	5.47539622238262	4.39101153641834	7.1913899227932	5.94205933949966
TCGA.XF.AAME	0.286526343087216	1.31788288282941	6.50109037208366	3.15840166259378	4.5106644909584	5.6640191237113	3.3319201431348	9.2656591118826	5.11586974353209	6.7883751114978	3.46602668781373	3.37437181316828	4.19917762172211	8.14957642435993	0.199248306840202	3.86067482585592	7.5509414399017	6.72486169509381	5.20046904207711	5.26550440827646	4.25524389546378	4.40994753930989	6.27748269131713	5.60261721822948	6.22412326076353	3.96685494408082	6.13638007950834	4.4858196504601	8.89050992472484	7.10896660641036	0.179128828772152	3.72350395426754	6.28483797778552	7.94475773468404	2.91134644410357	6.94549065736389	6.55696580452951	4.56925410691858	7.60445908482808	5.02730004796916	1.34170116392739	3.93307214021697	5.90102374534859	4.59971650331697	3.47935992189155	5.67290333231259	6.24168576423009	8.12049450646376	6.54323447953297
TCGA.E7.A3X6	0.00977712161152991	0.0805212318314924	5.0951733481609	3.17162317576178	5.35420882279795	5.3792813176542	4.03984903575416	9.31295055167593	5.89659639446173	6.05225067732757	3.71163806775696	0.173767067736707	5.07963411236871	8.36651630924885	0.036327491817765	4.86909656366061	7.35418060706644	6.65224267893219	5.38292658257124	7.67015413928175	4.74617838097141	4.99086865906147	7.58456795985232	3.96876354554641	6.00890365274736	4.31776713851222	7.12070547843816	5.35577040820991	9.69624947642528	7.48135061308071	0.0130691500195213	4.57038399353181	6.9137989649507	8.22738201292665	2.23588020404933	6.13857080517575	6.60905607614051	4.57368353840647	7.74052758053238	4.67104988299206	1.15710840353995	3.14929188756409	4.44405079527013	8.19831979780837	1.46534763729226	6.14807587677653	3.82097541660516	7.30067286942404	5.22170311218309
TCGA.E7.A85H	0.174917695239588	0.130667339815507	4.1650114805764	1.90118549369274	4.43319983641438	6.20772889970742	3.29972821080471	8.89305271657028	5.64577658087246	6.01431065444488	1.80595276571734	2.43988904761978	5.25171530599983	8.87236953521737	1.5013627089597	3.98648375082976	7.02854152679746	6.41098041933438	4.20779916710343	6.19169884441137	5.03523679327498	0.572307623614049	6.43394925068379	3.73312652867438	5.78754216702265	3.97381329378014	6.84186873606427	4.22105731083978	9.44600659061548	6.39194983221613	0	4.14162079990416	6.40758219075333	8.08182799267881	1.95572196783749	6.93517212306562	6.57205138883617	3.72838857398007	8.05215773454894	4.93877037321044	1.63756387893541	2.96831197905053	5.56420437615062	5.78872224729012	2.15862786378554	5.46847253671171	6.85931487121777	8.70227451906846	7.60447613502988
TCGA.E5.A4TZ	0.274768565799866	0.0229004021100788	3.40750231591721	2.29669233094699	5.58247170284428	5.52379402311522	3.13010717865883	9.00231715774118	4.65460166118961	4.82407535625156	3.74919098340105	0.635522241459754	4.93480425705123	8.88590102021361	0.060185765046563	4.47546756154093	7.42706304872885	6.33453252247131	4.43208417401716	6.53472463642491	4.38149103918469	3.39033751161592	7.89919496942651	2.11380049766581	6.43801000771445	3.03792686396226	7.28539574521613	4.57273811686407	9.9057803452958	6.63755808291939	0.0903114713760366	5.29955239209883	7.41252666056994	7.95633375431632	2.25658800965002	6.42135460038327	6.72198094601866	5.02932919566807	7.96964841327844	5.07144520028305	0.570074273954486	4.56004847106092	5.77286218267668	7.7769573740685	0.837539634379403	6.32669912454779	4.51682832539176	7.00747584866629	4.63417503535372
TCGA.BT.A3PJ	0	0.15665548884686	5.23344328332711	3.59516944359041	4.59130840418514	6.52585433259556	3.62903015517597	10.8454074072418	4.47485782224691	5.838729951921	1.93994116489273	0.0425042631289634	5.55241396190451	8.55853474672528	0.177471364444951	4.03538637331039	8.03303088761837	6.87546677357489	5.47561995610737	6.04448155277207	4.9252968828394	4.36390695830882	5.16042006185425	2.83687343503015	7.09407874162397	4.93327047153233	6.53167932679475	5.05337204092208	9.51881875615164	7.37821334296524	0.016781550233402	4.26481413432455	7.14683440752993	8.4659601843637	2.13237942505287	6.66887222327087	7.31030103497259	5.55217722948078	8.433111349794	5.72424643521378	1.60890384252742	4.56531689537052	5.37279194430304	7.7974014931124	1.66065485203523	6.870103284488	6.76318846004718	7.73078870070336	6.21907169204232
TCGA.DK.AA6L	0.10969486482593	0	5.78363475386554	2.25921221653414	4.1475590669218	6.31525464641953	3.59514556799086	9.33287640230354	6.44849629242486	5.60417216642602	3.08523767847405	0.639880419850114	4.46385783024233	9.4464822537085	0.0525550094341053	4.90163443138109	7.38423894083744	7.15442017407043	4.9701173976055	5.93365525095854	4.30063626626934	6.08851689644813	7.36426950456984	2.64540193048948	6.93920894363607	4.49643678325542	6.68711949264583	5.22527107321599	9.61203267131035	7.18370683218396	0.00949050294745244	4.43203739088004	7.41424802768405	8.39183687378089	3.44730147416541	8.08018969212168	7.68150829878341	4.89094274661406	8.64037545986911	6.01924599702982	2.18081621020378	3.28958366816798	5.12006158038419	7.38260068390452	1.19748800240598	5.24174867780605	6.48373517752453	6.39153918808885	6.84328794760729
TCGA.FD.A5BT	0.022190239634066	0.586500555281425	6.15256676148822	2.26852422235141	3.06560677594644	6.07769804274776	3.50703345742995	9.75165200612957	5.09199172823597	5.67060809947433	3.17363916357058	0.427069755210786	3.47356614030654	8.48543648804219	0	2.35337975561725	7.34630628928786	5.71399817731505	4.14113846681616	5.33529387402864	5.07449687333346	3.4118329633087	4.57809941205673	4.65631902600487	5.11570331440575	2.68324729644458	6.81655618952712	4.20044942427619	8.64904451880895	5.73508616190129	0.234378689337615	1.84643313973394	5.69689521585143	6.70647805980648	1.71048136029625	7.2389778817709	7.78525170297068	3.18070484019556	7.87576716425578	4.31365218752913	0.636729012789748	1.99396413955987	4.27253834530323	1.44381879691249	1.50797219173924	4.60615200166285	6.60566174171611	7.01789630438586	6.68196923898583
TCGA.KQ.A41S	0.183454754174942	0.271545198485687	4.02255424157246	2.7503277998256	4.25065087570648	5.39576203543022	3.66374309887169	9.26952248914397	4.71847670833213	5.26619060331364	5.88990180947033	1.63696096851816	3.92323476959703	8.2581203194924	0.0302654428576696	3.10602999356478	7.25824377638001	5.95670952867576	4.47651778445342	5.11998275830467	3.9920160757825	6.26207416815953	6.21141915992389	5.10690522094754	6.44513572084818	4.37817865520804	6.04494267635197	4.54685742766799	9.85970699879497	6.71842053840821	0.0900404154727707	3.98238215302277	7.30126845525543	7.40541976153047	2.12713799046969	9.24175320557122	6.42239616941606	4.00578621179808	7.99682426884388	4.92797702248988	1.8769981739188	3.81245715158046	5.36285558452604	5.99815261890235	0.894138688199671	5.60513871287189	6.10040583708597	7.9225350484688	5.42811558480137
TCGA.ZF.AA4V	0	0.338452940355049	4.32133646862893	3.62565624765363	4.6672393027683	6.44698897256657	2.4682965740513	9.38322799491236	3.87753813593467	5.04217153219826	1.87322261567735	0.12485746725576	4.55246314818334	8.31321636985351	0.0313951962755343	3.95115880154165	6.79953937296312	6.56724424631313	4.25233239161626	7.06964524641094	4.36607737249414	0.572501664642033	5.9388244668513	2.41383776031549	6.50265520977236	3.24342536189527	6.83665382465139	4.13547741034838	9.30773224246059	6.59243909690732	0	4.00599275432255	7.0892989868724	8.00256751452722	1.29865831556452	6.69677839911478	8.33717006924393	5.02860893184248	8.21648590720005	4.94847469960111	1.3015291182338	3.34059075235907	4.7752086075178	5.5797171961588	1.00956216295198	5.78624609992707	6.26298932090931	6.08907224548664	6.16113793095084
TCGA.FT.A3EE	1.95713455263351	0.0154975693953256	3.36001304220433	3.29229586194275	5.28121974489172	5.5699740563244	4.28526904086555	10.1093707464168	4.13720839685256	5.50639248385844	3.0756181977307	0.422771219320474	5.16995706097589	7.98270158472874	0.0206266505899578	3.9664304673063	8.63803581384349	7.24369668717193	4.95802135782933	5.4851337499734	4.77452880066223	8.46981802282625	6.79538253801562	3.40011434897683	6.58383946665534	4.00059498899632	6.34937058577362	5.00962486253624	10.0324589096328	6.08386647611485	0.0437644423101702	4.32215890762938	7.62864165313246	8.23744469336141	3.39546044581586	6.75596244373538	7.20525565066976	4.92569566130889	7.10084312443311	4.61237019318676	0.591487938397943	3.78237711047749	4.75251846961741	7.52812118781138	0.824645671960597	5.80508604669545	7.12122992371346	7.09413576188794	5.32851696264469
TCGA.XF.A9SV	0.0364681670692917	0.239031363450237	3.46458985753355	2.96180851473748	5.47691628006631	5.7951383326689	3.27543919512754	8.41699550201725	4.51085434589984	6.20269197213031	3.2407569932267	1.72185384216347	3.98476249983112	8.19226174070448	0.194087052116302	3.00327840344648	7.69790375743263	6.4813845215186	4.96089160932948	7.16597824512274	3.50498896343556	2.11466686112179	6.39171789278531	2.21735481368244	7.02082774668404	3.31093627259201	6.07323969732971	4.77986903314401	10.262224541114	6.68138038988192	0.0486547018403464	3.60601575277523	7.36176923654379	8.74904177678399	2.87682141517552	6.67479676667577	6.65139043352681	5.18682142018805	8.39080179714305	4.36472649829684	0.679694024762321	3.54747450726066	4.37670018167552	4.55960805621387	1.41894551172828	5.78211496338881	5.23023376101491	7.39298794837815	4.14552258131369
TCGA.UY.A9PH	0.0143552929770701	0.389676936951962	5.79357079747553	2.18824265626441	4.77493461538345	5.91846972132701	3.25247621413522	8.77153931920027	4.25490389291255	6.55185588761722	4.38152564739217	0.329984649758421	4.73275218809004	8.36621116617198	0.868844773650521	3.92694824794977	6.63807238869099	5.82641120228834	3.99531265155118	6.76172673858478	3.96038196552243	5.86740477693995	6.03105106823396	5.1768014636942	5.49302280798833	2.77921768931465	6.27577811690816	4.14448694448827	9.08202606100004	5.83974044642557	0.548633902836769	3.95409392194434	6.60236631099956	7.08013425039404	2.02083996709014	7.05440787558675	6.1536067492181	4.49227622481919	6.90349386221108	4.57709644115307	0.391217807602897	3.45954965249387	4.44726179517457	5.20692448459294	3.09501295632229	5.00345831977241	4.13178701006254	8.13965469068291	6.81067830668909
TCGA.G2.A3VY	1.00108161572545	0.556306784224977	2.85865741075823	3.04404433270602	5.41244282477561	5.9607202037786	3.90511980338362	9.08659484155113	6.24675199752004	6.69075510027968	4.65367343345562	1.26291417623742	5.72071624252113	9.01299263750924	0.28226186658765	3.74624826296974	7.78208546886028	7.59740081329954	5.38349694415536	5.66818154327576	4.53139393782487	5.29767199025489	6.33899838339496	1.60904573067554	6.3578440328367	4.44440203606301	7.13369605986254	5.06125344989779	10.1573663901385	7.10609701538939	0.760944774176444	5.39076397206126	7.67961662125936	8.23960139315703	4.81952002377783	7.69323463804234	6.75506114944909	4.97714709784218	8.39900057565029	4.48974843312034	0.923187220710169	4.31065276761361	6.11858398746073	5.50873921689236	0.871133951828175	6.51972902262058	7.2177861632187	7.6657288736926	4.93797990434539
TCGA.ZF.A9R7	0.119024103142275	0.165043649483044	4.9950140964714	1.9903377267692	5.18893099706591	5.98591478130442	2.48251273357494	9.23395538782213	4.66481275655225	6.57523063213659	2.43600188642988	1.05338941954463	3.73630180176344	7.14538807208449	0.294076649192365	4.27500704749987	6.26903875858789	5.25487744491088	4.51875542899725	5.46801629290691	4.19562319604943	7.44525658570137	6.72567436352073	4.83316840213606	5.04296820709992	3.39242733821372	6.06531811156217	4.4335003165023	8.32738781938835	5.86586439087326	0.016496319896196	3.51188545465054	6.34467229124353	6.79318059867017	4.57903529195544	9.14155183206584	6.39639756618274	3.43955665238275	7.55800659653601	5.076353860756	0.349478514519109	3.88114578222961	5.23661507005798	6.12575440735789	1.41527191817697	4.58010929596681	3.85358652626317	7.69704052823271	4.55979769575487
TCGA.DK.AA6T	0.0275787274742827	0.10111215847415	4.39057827091086	1.92527789063876	3.61682816660493	7.13524549731836	2.39036502899752	7.44077616786835	3.3083317483795	6.87516201891422	2.44522347305001	1.27649666564036	4.1031618949867	6.69830878277256	0	3.72974852430992	6.23221560135122	5.27189623825984	3.73580375695605	5.11729608565724	4.4744555126896	0.5358538940959	3.59417827400578	7.95442491289972	4.52145910757273	4.09409246893052	5.29394059219863	3.54151483946068	8.77493033384345	5.01849620003706	0.0247451901971378	3.88259414361629	6.4188713220919	6.71848903802272	2.67240271128355	4.91732672413181	7.07031418556784	3.88537912855803	8.31665986426955	3.58786900597821	1.1906148602095	3.86001922694698	4.48118267383106	2.68755345030925	0.758217883742129	5.60264393950528	2.54890511624045	5.64270445953058	5.41125335602754
TCGA.CF.A8HY	0.0196307563355084	0	2.97859835634551	1.95746890970733	3.56958830533033	4.94905395450251	2.61877897762518	8.11266781768639	4.06869660355207	4.54815915666155	4.63525522297932	0.542109438331943	3.29467955819146	8.10501381264407	0	2.4115889465188	6.51354917229086	5.72398442674561	2.76370900670297	6.04370320904715	4.84959901115145	3.99371964337018	5.39226933214255	3.20373364903725	4.79504479626885	2.78525758899261	6.73422051111885	3.41737997597302	8.58469798238207	5.92970579667676	0.0132121114268512	2.47492918803262	6.10375988590784	7.63393682065295	2.87215895722894	6.94267284122789	6.73948900404385	3.30262613023561	8.06928326718741	3.70950018629748	0.0352015957185661	1.88444162870154	3.20052004711106	5.24076843962927	0.44116473412915	4.41517725359169	3.2122736105305	6.07332325748706	2.52829625546787
TCGA.LT.A8JT	0.024603367140657	0.0231843692482634	4.55586522548701	2.97517159094943	5.85571567878985	5.26007459833465	3.75618000523893	8.48126664589954	5.17532099666508	5.94001401409572	4.18568421518616	0.21088754922081	4.38511347127886	7.78451052634289	0.0608774728993346	4.87858802882357	7.74360248142686	6.45089450858333	4.86313562888826	5.72991706884921	4.40680194714714	4.48552343297863	6.41107705499982	4.60179158386203	6.04859367579085	3.71257377120148	6.25783661134498	4.82305637424759	9.79875609984758	6.64244165539954	0.0110662014062054	4.58529308045721	6.67834942814771	8.05102073920176	2.7867009012221	7.09707980062773	6.35981807024094	4.49607241386071	7.75296061881924	4.26351522404884	0.282617721481348	4.16534117787019	4.42891285563797	5.75928368884733	0.983969487193553	5.88394089095749	4.26832209974166	7.29147279313304	3.44381879691249
TCGA.FD.A5BX	0.14938944935895	0.161307263720935	7.83087452876693	2.9237767161712	4.06857623280077	6.25976962264159	3.6843923727563	10.0318825705298	5.64046475871872	6.3797249188483	3.27890658769694	1.59124855448233	3.56994064890061	8.79138888222107	0	3.44927082553272	8.00402715751822	6.32071933155029	4.44659370164136	5.70878041825306	5.09884060803117	3.6847177678041	6.57867308788111	3.33203475758314	6.11031103743667	3.19462291883636	6.59950674818652	4.33991412123938	9.4236886714085	6.57268507005794	0	2.67457364016829	5.85373871283732	7.73931347217952	3.18439138876989	7.75481603355561	8.05321345131988	4.53299014306363	7.87429963227942	4.92288762668129	0.474254315832642	3.00417776078911	5.05971434907619	5.63274224908831	1.98064686000594	5.10072120186432	6.01779722526045	6.89433880604707	7.61125280627982
TCGA.DK.A3X1	0.0543622884496891	0.0677763720484928	2.72421368675736	1.85587013199154	4.17689718284814	5.13951451716155	2.17482184465716	8.33470100165172	3.32696871158789	4.57962669645207	1.69072996215656	1.49241724007586	3.10626455633034	6.94393773137459	0.0229004021100788	3.4092279872605	5.75996272885969	5.00531015337406	3.99940476552008	3.74095993157193	3.52290945946296	4.10421083790025	5.0038315745827	2.7287912528639	3.9957106289071	3.03502559505459	5.53118180890201	3.30531393806147	9.3680198791215	5.60278050718605	0.00820001383213613	3.07702076575611	6.24207082857828	7.07515500809291	1.76171078436334	6.52893850928623	6.15281010065282	4.25988258411917	6.9388491611	3.98386919017974	0.245617352756384	2.91435403538834	4.09867220267064	4.59980575157037	0.619929424116078	3.70830865130514	5.86645799279663	5.59150589059048	6.29905961926527
TCGA.GD.A76B	0.776777790428054	0.294194309759318	4.88911817913947	2.03794442963488	4.35544624508218	6.29658037995167	3.03130696614121	9.29351900984216	3.36451640421605	6.6204016632827	2.24187068419449	0.639046893563536	3.32810401870778	8.43108468993805	0.284040263954096	3.28815181523526	6.36380010362268	5.86411431770546	4.00535507125756	6.69321233143693	3.42701610248236	3.69713994406116	4.98366857523157	4.701094331201	6.21117577274204	3.83900217470307	5.93101402466798	3.91710708860696	9.85137739028173	6.62964804418744	0.0467005867416223	3.76160441837805	6.12658471644197	7.12399720369191	2.52869633035568	7.91718109996475	6.75405370413054	3.70345512659056	7.62484442808427	4.37404484574746	1.8758979897234	2.6014825919661	4.90139308439627	4.68784454874542	2.70542503904273	4.6246858105254	4.63053943645877	8.54261635709483	5.02751680334729
TCGA.ZF.AA52	0.495899785706589	0.0628124924050212	4.53820290293877	2.44493204894218	3.61648709143399	5.57587501724607	3.14538399585146	8.55810305578415	5.58780001432107	5.40797130489374	5.71737757262009	1.68508795567503	3.62793362523562	8.46894370139248	0	3.05647948410697	8.38502025931718	5.96253051485	4.10270851564251	6.23556624091827	4.69032769260495	4.55682789495518	4.8099185790891	3.72827972255319	5.5552179750881	3.73740554906397	6.10296041064567	4.67309278761294	9.10947835866916	6.45453454787008	0.503654035145554	2.89545774149268	6.64118184134725	7.17520121593243	2.16854576710851	7.50557022463459	7.18556628288776	3.76690253644941	8.38608191511405	4.75121732363369	0.625551051079312	3.05658352836637	5.35655584932841	4.63636940769281	2.23207742172999	5.31467115139976	5.61968297708632	7.36764014791307	6.00651795753063
TCGA.FD.A3SJ	0.154712813782158	0.442439293623863	4.0751475188171	2.46150236651468	4.97700051740577	5.54256451251301	3.65783433297285	9.84932627838255	5.04304697522185	4.95900502728608	4.24079514754876	3.82925084908097	4.44965380977815	8.62240476054997	0.12234140752612	3.54131658536652	6.69511133970277	6.1406416586779	5.13830252272086	5.68680304122056	4.1726955199859	2.81149158159487	5.89372138352358	3.61239968342801	5.9072464165025	4.05490055890898	5.77791148943451	4.58740699891591	10.1391157922753	7.30734928408393	0.12234140752612	4.44865651781794	7.13250795521598	7.87852304595706	2.42174843217378	7.26585317113069	7.35492196849642	4.4228990167455	7.01473243343952	4.78732797818397	0.434881719407135	3.85993974016431	6.66271251899643	5.22915335692556	1.35405715675231	6.10163957181108	3.93906668741016	7.45999792922011	8.20780892619332
TCGA.YC.A9TC	1.21586493915324	0.277508728144778	3.48937594738592	2.56713165997407	3.89423571850141	5.42631508039552	3.64284017478669	9.35561494232101	4.46432192635326	5.65674804797244	2.92322525994503	9.24416234327658	3.84171151870425	7.87610003955244	0.0663992289113826	3.16486671161928	5.7003592579048	5.60751082429738	3.86307614285066	6.59347030543391	4.23947442111185	1.60786290283124	4.23987152957593	10.0915508237556	5.43954003061041	3.97119404604657	7.45255425378993	4.31275954967601	10.3327950789178	7.11481467407729	0	4.0926556730851	7.12343755023558	7.57368429570742	2.46539988329661	5.46107666427943	7.9467472330456	3.61399126194321	7.74041356935783	4.63897162095707	0.119422582647884	3.42819600183807	4.97718832090673	4.94076813966523	0.977243283160586	5.53580102847423	3.49353205721633	6.63145647121452	5.57771884856644
TCGA.G2.A2ES	0.116763971297723	0.339935493391058	4.33237854630523	2.95600087704145	3.95875917279223	5.92654269974466	3.5181826049785	9.34935952704448	3.40703997467444	5.35256786656349	1.66712005980658	0.226385217270386	4.9490913178012	7.84338029253326	0.103665482765696	4.02802980876237	7.09935622719565	5.63767689659381	4.49035833137539	7.66199252687644	4.37122428583846	5.10293102516144	6.26013106824066	1.98888460546095	6.59151187460502	3.27447040822737	6.09944039241963	3.84620244092796	10.7855946054441	7.10606978814865	0.0047530553998195	4.08650355451312	6.31068184761142	7.87634933863943	1.1932671060636	7.00803189642543	5.95786585811233	4.25669367339534	7.46170453108078	4.04052425978643	0.260146126508967	4.10782175591285	4.6163635788138	5.18237846132343	0.722116237818659	6.58397782596131	4.32010915296163	7.12725563706527	6.18283727472765
TCGA.E7.A7DU	0.0146409468817532	0	3.31269421302138	1.55173748046487	4.3098892079531	5.27753476450254	2.96191961519888	7.89491353568211	4.87081841898403	5.10670007174168	3.64905206574836	0.0493519591352915	3.93480897387581	7.96945329391164	0.0540843928423792	3.7110102559271	6.12330820940524	5.39406134233696	3.79529940892127	6.05842690170091	3.47250076865682	3.65225702218969	7.16476114176244	4.01809110304946	5.22524793307804	3.27646688834563	6.67430386520831	4.09776247387914	9.17884657681343	6.33599410564999	0	3.99561114485997	6.92760139147382	7.31495658605779	2.16162974735795	8.01226863950411	6.46176918502381	3.84349147551965	7.51082586925133	4.14545736628388	0.122076303695736	2.76098734096972	4.25975456044296	4.97416675768189	0.370499103202345	5.0502665982311	2.66334461936608	6.25837570336124	3.62123137380211
TCGA.4Z.AA7R	0.550211157565391	0.0756010848240282	3.10740331903071	2.49144267136595	4.64490032305367	5.57721127437067	3.66872050056602	9.58575858107808	4.07725154567871	5.35711561134292	3.18775191404605	0.322505057518883	4.54333502509704	7.5244312315111	0.0340748202705723	4.53887955278392	6.77539431298178	6.22542340319349	5.3047008576172	6.51654628635822	4.23210812945624	4.87149377224903	6.78341474539886	3.89442005809781	5.23016457788425	6.53922706603298	6.10734054302953	5.21568247898979	9.70768646246742	6.67586814043542	0.168256923208582	4.44381879691249	7.62923930525862	7.74913264377455	2.61188056710276	7.97942348038835	7.13768384935993	4.23021070033998	7.91995498000381	5.02392508289817	0.133168933486044	3.85886623974331	5.20792798177467	3.82814410236563	1.28249911293597	5.87803128826295	5.96082212304708	7.2645720850925	6.57157215314952
TCGA.4Z.AA7O	0.83220140590282	0.0360461001568596	4.06986539706788	3.05283319976294	5.22304406315584	4.87497397283599	3.03906818806053	8.48927799335687	5.02724696005479	5.81699641872007	2.48036853734721	0.127237061924814	4.48693957546376	7.88684762982803	0.0941009164388665	3.88424623952767	7.21010535543178	6.36654603320483	5.06238942860312	7.24255868330629	4.80923949913776	5.69113491194174	7.30165257373491	4.19674079561546	6.42796143961732	3.50806095931601	6.73112484817779	4.96337239189166	10.052364945257	6.6288231614797	0.338681124624546	4.18466115372489	6.62229346894492	7.88722122484314	2.53024557348182	7.41236745308466	6.28314948679947	4.57066329142368	7.44890673116176	4.18431203653533	0.12565110166152	3.81084408237601	4.07551551724567	6.14315665098488	2.10074222373199	5.83039985014211	4.3201019303679	7.34163000932991	4.12088273324865
TCGA.E7.A6ME	0.360532838657761	0.378622595527227	3.83585335217583	3.3436352242829	4.56677254213567	6.01734515998888	3.29204549249286	9.22993826821941	4.88782255226429	6.27128373038931	5.33186283249589	3.46525620223167	6.17438444554805	8.34762402587044	1.06990834937689	4.01569380710515	7.38373884763006	6.89098772346326	4.46776203732896	5.88085936296783	4.33202759444688	3.82296463055557	5.46218650152323	7.9338163321135	6.4108346059033	4.62770604918309	7.09657074600434	4.33942960086055	9.97989044126247	7.24030860434203	1.09105661262748	5.18188174555478	7.19765410501735	8.10330669447803	4.18154785645596	7.34648359359957	7.18428426222207	4.98531826033926	9.32188842022821	5.09595816685626	1.09159829190953	4.19517433851438	5.81777928523968	5.89900882131019	1.25960392980698	5.55583455666674	5.55661027748122	7.39094363236797	6.00351903646864
TCGA.GD.A6C6	0.0731347046302154	0.0519984677970024	1.84120830798931	2.04386940757202	1.80471443623081	5.0992741613745	2.51581335736198	8.128474881423	4.01987090088174	4.06310597398935	3.37769293901448	0.596935142387232	2.99911607855887	8.54345257717852	0.643209717575819	2.38011988635771	5.67833675059406	4.70607739446149	3.54638827058998	4.81534486613303	4.15705988376614	2.34783570856224	4.27872821293894	3.19287273529042	3.00389002743337	3.18005235744308	7.19989609243008	4.55441080598444	9.05970407568299	4.61626946686237	0.0124971626829022	1.10467213128256	6.24553559346178	6.84608456969056	1.5021268887757	4.86225300091811	7.47595306051529	2.69688409085545	8.27985708326399	4.10764602720411	0.37506724206761	1.11236652307256	2.77068106972169	2.74347188259139	0.579276710828628	3.46028386847607	4.29487802188163	6.30033791592675	5.74004786325707
TCGA.C4.A0F1	0.0563060603318765	0.0896337361068956	2.97116644971077	2.647567793704	4.74526422775975	5.79187396520003	3.28634890800971	9.22916080910178	4.39235864204823	4.46886348802434	1.03407482027057	0.208766947421413	4.02035996060265	8.29085886848348	0.0304067104260458	3.14738811268178	6.75764868781551	5.32604471713979	4.70129953007391	6.80253575171044	4.52897756659704	2.91735536977877	7.20303373288626	1.87306508612287	6.23316331034083	3.30154375054875	6.39271239235016	5.09906371485884	9.99202471762839	8.57084503370017	0.0109230271847919	3.63440740203982	5.8721318630923	7.20717640066779	2.25595386461028	5.274392131653	5.55598482765697	3.72414818761432	6.92572295461411	4.31988523574056	0.294311960731117	3.10408500501149	4.93284544246561	4.47796221228049	0.700350934175964	5.78362951595861	3.55060520196276	5.63580952137037	6.34019905723286
TCGA.GU.AATQ	0.543693838288992	0.105543992198926	4.19585938077698	3.09175060257048	4.15902363055054	5.9256909145944	3.57081506108082	9.38320595829428	5.53136586372886	5.70329453765062	4.39944456458946	0.889862881365179	4.45094068421808	8.7572249776182	0	4.2249972244572	6.76009184344017	6.47620506651434	4.86509729339475	6.78754216702265	4.8719865313113	1.52651958343844	6.58462432943995	3.74270690150243	6.52302241268602	3.84052365962151	7.35493078144192	5.0203688510632	10.6360637453946	7.36999422365321	0.01292617444427	4.19800688676186	7.19232339434925	7.8059721061843	2.13711000780235	6.1724435107201	6.82736048968801	4.48744132874021	7.52789763304622	5.20518134854425	0.77542987087574	2.5953604341637	5.70912793731528	5.8132014319345	0.435628594052091	5.93669917863515	4.17545274398568	7.06259450053092	5.03060975832422
TCGA.CF.A3MH	0	0.019346088804812	3.6777562810498	1.99602712342508	4.87373446796856	4.98862107047015	3.13971505318654	7.8908120626776	4.39164400795066	5.41487969587872	4.74606011141619	3.28933282755252	3.54998946028629	7.74214907157567	0	4.204031132917	6.67919293942775	5.88202182318935	3.96970308801354	6.44607919108091	4.35248312137415	4.19151527596143	6.6319918663949	4.3915546537933	5.37608544050825	2.81422226786837	6.52518877485285	4.4622814037218	9.52314810197071	6.20312087382138	0.0275787274742827	3.97904671513356	6.74662449247852	8.33045039104717	1.92584754792701	6.77628431368316	6.33476132760884	4.56736290888967	8.37757408711649	3.66020987335256	0.564817129854747	2.94951625723217	3.83899209329374	7.1947273108766	0.23364268300881	5.21114461621834	4.16720536398541	6.59210117844044	3.50780732317627
TCGA.GU.A767	0.088413009726725	0.169540231459797	3.27753848394387	2.12776532814854	3.11995371750557	5.38486489266339	2.87882341394817	8.58893383363035	4.75491956169705	5.80968968254651	2.86973324819075	2.60017458578966	4.06887714085031	8.53459431049226	0.0337929888493031	3.1509657835565	5.9874004575648	5.47716568878992	3.87532792157204	4.97069263028307	4.56386587819776	2.70560197813947	6.55762146081721	5.07439839483331	4.17163918676033	3.02121319508696	7.22709123162779	4.54862773830319	8.72745388504629	6.20055731888017	0.0539454249627852	4.19230465191997	6.40160486971496	7.22012290090017	1.9903377267692	7.12142887282747	6.7712702424314	3.58451760115801	8.07797463070105	4.21047458815961	0.45480759211185	2.75540036922926	5.01451598025787	4.76956018487692	0.994796926691387	4.95023510048569	6.00086085171765	7.32316017121023	4.61021577574722
TCGA.G2.AA3C	0	0.456701031008205	7.30021434787056	2.31161936340684	3.64825834275073	5.82378756676849	3.99284998785664	9.87573875574966	5.57609882078016	5.51848792960241	4.27557328359255	0.0201999229434977	3.41268669719586	8.93587458085045	0	3.60716457926152	6.89017184428299	5.58108305211095	3.94098420268311	6.55186972677995	5.03522359429195	0.613625943630087	5.7329773466046	2.03432137760918	5.63040255906207	3.55023578849357	6.01023156416747	4.45635277218062	9.10579748747604	5.93105658720545	0	2.2896574365202	6.08760073933275	7.15455991946924	2.42061713897869	5.84306931156681	8.24611066226192	4.12922530798914	8.08720610355469	4.86803973823493	0.281312490858143	2.39086025213705	5.36708795090814	2.99164428572424	0.203389117367087	5.47557132129255	5.30657212627448	7.4247323358121	8.27953490431576
TCGA.BT.A20O	0.0467005867416223	0.637842060324105	7.89925177608123	3.94787184071325	5.29204917471134	5.96580275104043	3.60648960650113	9.64906823762846	5.97292695805679	6.91570134585455	2.9741988864701	0.720278465233327	5.26985976541624	8.21906539797009	0.127765328148545	4.87688033716292	7.699107384624	6.7471228454993	5.97689973471604	5.49313812544369	4.46065738854361	2.68169662751288	6.40716747326855	5.89475229498873	6.91824906693894	5.5823783647673	5.95339329696466	4.83253056115065	10.4138762542757	7.95295261345805	0.0236102151826453	4.05378907009599	6.55753109599637	7.89467651776177	3.5344849832418	5.66742950328419	6.80389603963402	4.67643103382776	7.97583192205414	4.35980226054848	1.3592962588922	4.44761225517655	5.71217204347975	4.04943909260762	2.7074806170745	6.47638978893174	5.88894046461346	7.94921449307305	7.66431927635166
TCGA.C4.A0F7	0.023894042655701	0.0663992289113826	2.69418931626315	2.80584961218117	5.15962514962758	5.50400059952446	3.03470873974217	8.9693468017101	4.68553093447939	4.87493463983779	2.00475305539982	1.28906718406091	4.97183321343637	8.32223643799936	0	3.89025211515707	7.25907659869467	5.89958894401163	4.57507630002755	7.52460126293011	4.62144239010893	6.06433535804329	6.5875630178457	2.29818907014132	6.70771941570827	4.62605943014403	6.15651594629601	4.12210944433873	11.8510728929327	7.16336991447478	0.0554733358984316	3.96942681550391	7.04715772914397	8.55416826011908	2.67106687196445	6.57618803007853	5.12066712219202	3.83175566064403	7.86214263444454	5.39744361213304	0.160791139919387	3.85975094150178	4.74890127375031	5.9488998206663	0.0916659875218129	6.53504670494552	2.78642908320306	6.17301946722881	4.42579496355584
TCGA.GU.AATO	0.0977456216385189	0.103128316217225	4.83496397874682	2.82175102619833	4.7465922480791	5.49110590744179	2.98950236086238	8.79680570527403	5.66953989712666	5.9769020253099	6.13607241483214	0.623398682377264	4.13014013533645	8.33037688653403	0	2.52734563272576	6.56587587907631	6.5401652439382	4.50142640607357	6.10779665312206	4.82178163381348	2.3473254916338	4.84248109154928	5.8389744506579	6.06744941956372	2.74286855102444	5.59096722761666	5.01062768547148	9.22389937915059	6.70751512799094	0.0418036876570852	2.6494545119939	5.96492764661048	7.67086653093491	2.93935823880356	7.48273455989184	7.47469399197605	4.34327278540793	8.91092030077548	5.01063663610874	1.14587306160104	2.8530774577922	3.79863120969147	6.54662904130611	2.50685579031528	4.62871527975303	4.15104699123662	9.13623574166799	5.87096386847808
TCGA.DK.AA75	0.289126220175122	0.898169647897228	1.98210829811394	2.24680329202653	4.53717179860023	4.64328476938983	2.84845769387673	8.03506024688281	3.85013932014684	4.56448792140941	2.00662118012238	0.195095577177218	4.07932690541701	7.81000087009414	0.162210036314307	3.94505516353721	6.61116352550553	5.46740013480998	3.59114081876012	5.5555585079423	4.23825950708399	3.57940947399093	5.69812955745389	2.67694435910691	5.29451047499263	4.2384505991008	6.05667022618442	4.5626698261027	9.50689406197795	5.85792627117435	0.0304067104260458	3.36822356951178	6.99057485529295	7.76058224043329	1.73252970781579	7.2211066262263	7.38615824139726	3.90439738908298	7.1277220010921	4.1545022001845	0.126708602196968	3.48200926295707	4.48286118725978	3.56437816856506	0.320888980331776	4.3611507313006	4.66882826786726	6.5737986435893	6.39311583656439
TCGA.H4.A2HQ	0.455544224775742	0.423631951714348	3.75319802578462	3.20006486151431	4.81432995215046	7.75802595517606	3.42334958049936	10.2905597561588	5.5211512696379	6.01373022780552	3.08705543454338	1.0553345017511	5.89958894401163	8.58232943513704	0.0430644786649374	4.7934797605267	8.50013041268732	7.00610050390243	5.03527198997269	6.2756235635541	4.67885503084845	6.9311937246184	6.18292266544537	2.19704759049326	7.1562671630518	5.50156652982549	6.47335345364243	5.14554296040595	10.094041518847	7.5646708242644	0.00776959414591767	4.534254629676	7.13442632022093	8.75981063835942	4.69401654542202	8.57075359629337	6.8976724432076	5.14417284469005	8.23456311125322	5.43200063163657	0.204140716780225	4.08138223950696	5.80486928555718	8.26065942534026	1.54774593868714	6.33138276649772	6.55058981162327	7.46053534985996	4.37603333175718
TCGA.BT.A2LB	0.0217639742916567	0.362217377487169	4.17578804652226	3.72586110348619	4.9413411054853	5.79608894198993	3.00140594237928	9.30304163422055	4.84243080520715	5.8149630757089	4.29728681033737	1.26567692517217	5.32477100795335	9.84421332833641	0.155749232677945	4.26542939449548	7.56176068212113	6.74237546334784	4.38378722345805	4.44224021791267	4.3512820294276	7.88768427524157	6.29332633741423	3.63443063665013	6.26402404066138	4.43902466065849	5.92710474484062	4.67084033588156	9.46364064244967	6.97596257676446	0.0243196791954129	3.64529816394863	7.24133301609889	7.94433666262984	3.05373694804122	8.11873970411117	6.67929711194471	4.31969740739904	8.22689766588945	4.58378983454026	0.29124991296423	3.58418082918552	5.00547185121006	5.66700364645565	1.82056703348446	5.83046576946283	5.70797473468243	7.43504346390348	7.03729875063048
TCGA.CF.A47S	0.0263043243519085	0.010636636108737	3.36079968840056	1.59617186214146	4.47195478566492	5.70273233554993	2.95056172905206	8.13648518323624	4.5906080072005	5.01333719103835	6.04407931518783	0.271425676092934	3.90943710808981	7.31515680968571	0.186627326682922	4.00942779752352	6.97507068041046	5.45030398982412	4.02065331687744	5.63291670076852	4.59007499879192	4.80863732002292	5.36710193318712	3.28126797353836	5.25958886587835	2.73209550115481	6.30739027140749	4.66107688446575	8.56727923757474	5.4970821943397	0.0100636833446975	3.29742622065815	6.29164959918726	7.03828911268302	2.94245820394639	7.06440650083842	6.55892116892766	3.83665130019982	7.69967585863062	3.50801023565522	0.0827025893302493	3.34749558399307	4.03622197637657	5.65940514034992	0.168385305414752	4.85746352204322	3.95027243320766	6.77223934395124	4.23297535278864
TCGA.MV.A51V	0.045862297908688	0.368489000645104	2.47876476667419	3.11995371750557	4.0457050645108	5.44295344543539	3.17410276223142	7.88188298904201	4.43796008833447	4.73989129651502	5.37955165336549	0.87947052508696	3.70251348830715	7.47897584845508	0.36815371109619	3.43211758961489	7.35719480541014	6.86946676327591	4.25299839642073	6.0474729529978	4.46670541886874	4.72042075742337	5.11706330977396	4.66181799397209	5.46062462749456	3.29661892143882	6.43968297159452	4.52721424742705	8.67600958982332	6.28200418768596	0.302874670365585	3.67369209426038	6.57249408540418	7.37317750140278	1.80912628806282	8.92864450377968	6.88620503953929	4.2149096790953	7.48891422060017	3.67378253401974	0.983020945723978	3.83733778827332	4.5159331733657	5.97289480092997	1.17011734795828	5.35000565694164	5.78869353997927	6.91219475982578	5.52710475053731
TCGA.FD.A43Y	0.0858325236749548	0.289598422140188	4.29120570123504	3.3187362105142	3.72086943319359	6.38651782616507	2.83699458506864	8.97069608098703	4.4852271546646	5.3296474650375	2.32771610283484	0.41153471496007	5.07157391235866	8.32484254897121	0	3.99746403929154	7.18021152678986	6.38945839906876	5.16124275834251	6.66638593068497	4.85804566621437	1.45264814455622	7.49732175368386	2.65699968149404	5.69360125344839	3.90086680798075	6.37896066155679	4.75151192445652	8.58480845474544	7.51655889263181	0	3.84890832171951	6.24280826392389	8.07235666350765	2.80204842307698	6.36139641051722	7.48251757378584	3.99687679378893	7.90117161301635	4.80381598223376	0.348119084462443	3.89845990717637	5.02454574754132	5.19055165203227	1.7099963689114	5.46752730009432	5.37741531346574	6.0141075316827	6.1310193886387
TCGA.DK.AA76	0.624147696627791	0.131457785479088	2.07402582838608	2.05932066359656	4.77503473392717	5.40047644979192	2.94731081549131	8.85141455970379	5.28212098310669	4.99232431683454	2.24722877613689	0.978561749475747	4.44109831996143	7.51753633126866	0	5.0807599785143	6.89600537615636	6.34730245675173	5.58504064458616	5.40963193094435	4.5235243200433	3.36832136561102	7.03408913055365	4.60357293832008	6.31569482963431	4.33202759444688	6.87206412552445	4.63793477553514	10.6789530676852	7.52271726177914	0	5.0196752305637	6.8059888677126	8.12360619326107	2.49423638248983	6.69186632619441	6.48809238291786	4.88216859366242	8.21295252814501	4.92194564021405	0.845108627230123	4.38398762032385	5.98666122340512	4.20983543425995	0.55109760615911	5.18458975026329	4.4102800411728	7.07489072012634	5.52115441117305
TCGA.E7.A677	0.22490464410609	0.217851096811131	4.08959984098453	2.95813739147427	5.15701944937476	6.26851673683378	4.00319743377913	9.29487503594044	6.25030410339283	5.61312495361398	6.32132925217693	1.0574849311079	4.74711881638081	8.01768310884743	0.283566238965146	5.00244599845711	9.91716408962582	6.56684559029408	5.58027816766505	6.11257503816071	4.23606395564687	6.15172489698674	6.26233731054504	3.55766740686058	6.56270798082838	4.13887179556352	6.76230628900288	5.41253428176422	9.45681107645922	7.52327966201935	0.00460925325258967	4.84453630251358	6.82010618746702	7.90057220251375	3.81901412248972	7.29241550846811	6.60763953523787	4.32661644109471	7.51846904541794	4.60699882573193	0.910502426238799	4.3084700955333	5.6703078360273	6.31270691760264	0.717034777997311	5.82023258371225	5.04382129944165	7.78468129893567	7.0903802860579
TCGA.E7.A541	0	0.0861043712432908	4.66219980179465	2.364236231174	4.16523664786119	5.22828768100909	2.91989302545621	9.1558481292547	5.01747656302046	5.27849406259501	4.59740602796269	3.51167043757037	5.56248972217458	8.53326080838625	0.252415659032651	3.85631845084523	7.36904327989724	6.55148371812374	4.75429961775482	4.46523660825044	3.65595854893165	6.52742383258035	6.79164739640314	4.77691461808642	5.86926193122806	3.77575643572869	6.88886864225821	4.28012489197573	9.09617117567834	6.77144192910957	0.034779158048019	4.51503746557794	7.46763815299236	7.51624055049461	2.82256700712611	6.37452135867267	7.80775160865194	4.53072000869378	8.40413250059744	5.08029950310058	1.4454088941096	3.13982963268689	5.11199111995175	6.34964835324329	1.82928129799753	5.46943017931329	6.04283472907521	7.66834892525211	5.48521105083893
TCGA.K4.A3WV	0.845991770664573	0.0617070847915972	1.9147175864659	3.2895689140449	4.93362928747764	5.48304828506448	3.51703627416748	9.749121914391	5.58162240496318	5.55281662522955	1.58635643230224	3.61729848284085	5.6358820577564	9.29446383578657	0.0413831790194062	3.78845603031361	6.39998280872528	7.49683540662142	5.96227137689323	7.48900657777993	5.3018948815931	4.27096990610945	7.81831566168803	3.89656249012204	7.1004783770896	4.35342916020206	6.60095655931925	5.66349263888796	10.0627314237791	8.71911257743892	0.0223323000980564	4.99235151141284	6.96797897341882	7.73895018841259	4.09759394261395	7.3099719464375	7.08974600801214	5.13626522570419	7.34976687467419	5.92155534442949	0.031959741397545	4.06351157083921	5.74466702675126	5.42642243600786	0.21685835977496	6.12892848260463	5.97662025497407	7.16717023188854	5.20241380333238
TCGA.DK.A6B5	0.00791308164326493	0.335597587641937	4.52517937654524	3.14554703618986	4.6592509913202	5.94152187124415	3.51254295509686	9.64560223645123	5.29067136904989	6.4532640482265	3.84812714397857	1.36854487466153	5.28294013917883	9.09346695191289	0.0292761823706321	4.32928149457042	6.64562096868028	7.20506011054465	4.86528044405081	6.27171512734037	4.79042800163965	4.86322485334597	6.74698719232227	4.5724107111597	6.41081425867144	4.73900556471004	6.75790198773906	4.29376038886183	9.60709668921442	7.40849703698208	0	4.10727776429667	7.38547676783067	8.33451777402031	4.60474742851958	8.8158229225622	6.41194817911427	4.82995101162497	8.21305900557577	5.5568708015688	1.71391572110716	4.46668584456031	5.03469113462864	6.00506981893913	2.08736100035891	5.7884925728073	6.03370490523819	7.62885085954045	6.03342079894792
TCGA.DK.A3WX	0.0460020465445205	0.506500390433616	4.60510314595207	3.97079844811685	5.20519308071322	5.39618689563352	3.48259017500071	9.40385033314243	4.66642143875562	5.04625530644878	1.6259717913609	0.450591031925189	4.51484816036301	8.17322889439915	0.134089480920423	4.58760502005953	7.3762808315639	6.26469780565373	5.45224618327474	5.44837239461205	4.31866391417984	2.40253118717532	6.97982186406674	3.5717617432596	6.44025791667198	4.24685648440329	5.52804615231197	5.17221146326433	9.93726434483919	7.54741743847517	0.0371713376446435	4.27710696477788	6.56454279470071	8.49539337054562	2.26291417623742	5.67407077292132	6.66023982814921	4.83499936202507	7.80508153117056	4.44525658570137	0.374065718222538	3.89358549083309	5.51899456293463	4.40890882571993	1.54586955099224	7.0091758286107	5.99869196482619	7.53702188548876	5.04660455751798
TCGA.KQ.A41P	0.0219060767336222	0.119555384695282	4.01103935732197	2.52406367577721	3.80631374502264	5.26984480819495	2.05613261570732	8.13620625702921	4.53368169917072	5.07580214865858	2.80924979061316	1.33468267993572	3.65528312721294	7.6364346652746	0.364796522858731	2.35298445802064	6.42829316644389	6.0607823827327	3.83857869484402	5.60762326207494	4.22640063191409	3.86603754999863	5.9886551509808	3.94933882521742	5.24653730072055	2.40283130244914	6.40652646627168	4.0991857775769	8.51876014912948	5.83395519034057	0.0533894195446349	3.33167655719475	6.59817014481846	7.3822306088969	3.09076876276478	7.13320490339646	6.73172768016249	4.02818898025551	7.22326807752825	3.80000942409669	0.349138777077085	2.89149695806741	4.29312766013775	5.44628600998442	0.50049614888789	5.02797674769525	5.35029921652709	6.61383954823005	6.70746819294249
TCGA.DK.AA6M	0.167614840755111	0.0411027718191281	6.10703918019456	2.48240947187384	3.89729851950745	6.61093771641086	3.33880946241769	10.0434469032349	4.62453375520389	5.42734134153333	3.39459645389312	0.798009027613393	4.5949545489686	8.49213960314396	0.0546401305383454	3.53429821290143	7.78326608973394	5.90698917640151	4.13903557347352	5.85115935203469	4.99195713984662	3.54413913744605	5.64438411955443	3.71973105674985	5.359816313617	3.54302563173777	7.03449966514582	5.0799753767206	10.1923881278407	6.79835903804822	0.00992040959306388	3.83695420285286	6.76186234234403	8.00036569938168	2.4635178341287	6.72646750089384	7.40156391377865	4.19623719593423	8.56085707738782	4.9516950232042	0.532366835567957	2.82011767849237	5.66830920925229	4.84678914592885	1.14424219728131	4.95676295386757	5.22488149808999	6.56887880097274	7.06368520909794
TCGA.GV.A3JX	0.312665173558394	1.03273563040589	5.17682938243679	3.36289064266586	4.54279663792756	6.65819148486015	3.1588378759973	9.63411130951238	5.56847907635706	5.85248331745519	6.41541221319103	3.21836271004447	6.07158678293466	8.50745731134737	0	4.25096157353322	8.01455503349065	6.73753940216073	5.09348834384546	7.69007691576778	5.01348459237428	4.84304417886421	5.71087529578098	6.64160671810721	6.21405484538415	4.59056010438637	6.09009759556569	5.32597278613231	10.0022791784785	7.63625193660651	0.21685835977496	5.2843216426167	7.43716447311064	8.24995156085389	4.19090716201186	7.34000227932449	6.95256188182002	4.52391317818079	8.78221065259643	4.88352306940797	1.35501626421955	3.81964774857778	6.09841534664227	6.44730147416541	1.14482952083881	6.02201930459702	5.6428026378016	7.83057985347754	6.29939486964437
TCGA.BT.A42F	0	0.638676282800239	5.20555282091039	2.17264752161476	3.44818735406713	5.11909052403687	3.48582608929515	8.46105537586995	3.91051202012508	5.47776797880418	1.21617545658645	0.15419432499279	3.49491477076599	7.70482978381793	0.136060106880266	3.72349303257859	6.50599887382407	5.65510563345341	4.11216632023103	6.13065086759139	4.07477942649661	2.37019218539685	6.23676046792618	4.1336292806255	5.20993288455124	3.12381515910925	5.45466943160474	4.1396904992525	8.74717723749757	5.20827533371172	0	3.02641056761977	5.96210244941527	7.34257874515823	1.25556115890035	6.67963069493243	6.35317506145498	3.73844359923486	7.08410148005614	3.79880744584168	1.0441142968214	2.578504028188	4.03011533090807	4.02548953259701	3.37293817221681	5.02043108275309	4.06161204929199	7.72719552235694	5.27658227193932
TCGA.GC.A3WC	0.336854639125465	0.251082803316987	6.08162936460945	3.66144178595373	5.07457393877531	6.77697513387319	3.24991554359398	9.50372816399854	5.48752172169809	5.9048886701625	1.51873654831392	1.58942793749146	5.64528086879952	8.18872087036918	0.204015477399888	3.96986882612825	7.00285551174159	5.98594209696911	5.07376454624446	7.4707768062556	4.36287661951216	4.39683079996945	6.61066315578515	4.50006267358536	6.39142920496447	4.21751767540316	7.66509852812669	4.64258605919929	10.056019323429	6.74351900724585	0.0385766514523232	4.24272444013497	6.40150759746772	7.55249849978548	2.97385002133394	6.21041029585149	6.05933580733244	4.21399265589712	7.13012571688263	4.73232347594625	2.43693469501989	3.32243294980722	5.82688910106229	6.25012973828068	1.93564832306742	5.82962634081254	3.11088102382765	6.97109630664798	5.77171130394751
TCGA.XF.A9SZ	0.0745054363636298	2.5003941664158	4.79501881285923	3.12764978643969	4.25102976654006	6.29631423205684	4.39118343112012	9.82196972885724	3.96867140059716	6.31991774200966	5.03760625286315	0.812949959455749	4.18973759929792	9.08158542843419	0.0927486855395238	3.70416371945397	7.32945103654924	7.39736745271966	4.86739736329002	7.48557736840757	4.45254931200139	2.13891274178409	6.64835039098842	2.58722095429149	5.85946769717393	3.58573173296593	6.75414592665187	4.57864893770927	8.88420654786804	7.14062121023303	0.0337929888493031	3.63322194045869	6.50204412217646	8.6245955296111	3.9137893928977	8.38810255256207	6.53132375156049	4.70235833597506	8.15432447104259	5.28106762859836	0.222062624777488	3.16819272782108	5.16810445449888	7.70233201383468	1.28398101934735	4.73385865335678	6.39850771185083	7.17015341007525	7.71572729734786
TCGA.2F.A9KO	0.101650076094435	0.0644690173684425	5.23423305121834	2.88450024029394	4.30886322028826	5.95967047971371	2.79921167097567	9.6950631291357	3.81503226670442	7.43239407398878	3.265106790785	1.0496307677246	5.03160251585427	7.79468813309967	0.204516369702772	4.08586650742246	7.69921221169362	6.27367999252426	5.44677563894978	7.22048087270077	5.18524018459008	4.88546210700703	7.33878896478627	3.85958199543719	6.04139413131969	3.66984315431245	6.25896734171871	4.40380624614773	10.4795714218377	6.5907996025531	0.49364733397521	4.27990210830887	6.58758251902562	8.15020322350708	2.70767938863696	8.8092308156483	6.58318207868465	4.85568578271174	8.08133909479329	4.63639841142691	0.601316184298991	4.17716835263478	4.84355679937991	6.24260060062524	2.04393938017078	5.87882831739657	5.01288596001063	7.82591279878497	8.36976875836311
TCGA.XF.A8HD	0.0524158941511385	0.273336847150222	3.98791201326016	3.08998958682088	4.02233230009806	6.54639135764832	3.34524023111481	9.98196635806	4.14566115346465	5.31546116884949	1.6177686458044	0.294311960731117	5.44548835298335	8.15288106684514	0.0833835877100825	4.64240121974536	7.04626076414699	6.54035125632783	4.66237072777535	5.2917950795856	3.94110631094643	6.40382328475951	5.24470823299109	3.82377992555739	6.96687339675998	4.60490158350895	6.70345097365348	5.05720330324652	9.4061461056865	7.0920816112644	0.0102069428692571	3.88636479934178	7.24540248702406	7.81718321958197	2.80028905128376	6.54997714277182	6.59435894451064	4.65402302141103	8.07354927417443	5.06415856378569	0.275722256160748	3.08885394674673	5.33465407971883	3.69463508092887	2.50934114108036	5.605363949671	6.58379133856883	7.01287925749604	7.49244287773263
TCGA.FD.A5BR	1.72119764415608	0.0265876223480842	4.89405135534811	2.1571407491493	4.64575352827345	5.2752939185587	3.37398222651032	9.02638871092004	4.80652513382211	6.18327211896949	4.34906798837225	1.82684335164896	3.73192178189262	7.93587222418142	0.42867840994823	3.54025050259389	7.9716280439751	5.96169277599156	4.77321570874834	4.7104703395752	3.63823605882764	5.38771407219781	6.17720623259166	4.62396047951867	5.93974609891529	3.33982150492334	6.09973703568063	4.57299271438619	9.1577205727836	7.16680882351371	0.0315363532680532	4.01776159964209	6.28686821373263	7.45655812364117	2.70677365186314	7.68218630767276	6.24744147114441	4.11905731397182	7.54616444125843	3.83932474261065	0.648281355360752	3.83270776749112	5.45833278473561	5.71684552047026	2.98103063083276	5.47659554833873	4.98878464957948	7.70889212993823	5.11383382895928
TCGA.HQ.A5NE	0.689746438493556	0.268554164033543	3.98972941033341	3.94959095892102	5.27819295630125	6.23776063764562	3.7586975934794	9.70282997503351	5.03605489447708	4.68968494599642	4.6207330183521	1.20069266615472	5.59997233353952	8.40415933025193	0.0848806535912965	4.38581064383718	7.61572893951886	6.46740502598972	5.35359500607839	5.30530664101686	4.35469193157778	8.41657968214984	6.80028905128376	3.84462668466981	6.72029077953526	4.45623447647107	6.52432857611461	5.14625197355696	9.84653970009596	8.16601993608898	0	4.4093909361377	7.19269720563005	7.77484173604836	3.19970375010087	8.0389908479781	6.71923273445881	5.19456776527494	7.33049296816806	5.14248695953016	1.68441481615045	4.39913006873299	5.93471935157164	6.29116885709238	0.780897977229827	6.30461142828092	5.85919185320036	6.89869690894206	5.71038768148375
TCGA.G2.AA3D	0.0289934118795487	0.297484915710575	2.63549902442323	2.60029354445797	5.01297532389648	5.6238551592173	3.33418209426461	9.15235963738653	5.7609900013526	6.48194793081307	3.17640256551352	0.838750118333138	4.6649549385405	8.80766049629956	0	3.20832996573069	7.10114158102889	6.29105647664542	4.51806297565252	6.69089754137093	3.9492174117908	2.97311529254993	6.93380984201176	3.11037994885704	6.35037348117147	3.36492255850577	7.45127623773849	4.78836205965083	9.4085280313588	7.17122284303796	0.00647756407120479	4.58672271667025	6.83828495872256	7.89318319770783	2.65599288396231	6.05545381315374	6.1850280324474	4.10606350486628	8.21566549349201	4.93917014787465	0.197991165735134	3.28472140212484	5.24470442793893	6.01638042896174	0.929260776134585	5.64629228647144	4.96944523531726	7.93706008635436	5.64069900635525
TCGA.DK.A3IQ	0.227617868610658	0.42341681675408	4.13649492416965	3.22461143379368	4.48100179431215	5.20627594008793	3.49857001254426	8.85597008180316	5.97833064716969	6.37171741096329	4.26113210093901	3.31636299928359	4.26596190789686	8.53922163678217	0	3.25702570907941	7.76051437995966	6.80170447939517	5.37106742626173	5.00603316135807	4.08562860437745	5.1186047506519	6.89854939200977	3.26987098323045	6.41570797123148	3.92373869147388	6.27542429563988	4.80641170953677	8.80280681356233	7.37704737730322	0.144046369616707	3.85880657740341	6.25265029589828	8.06005278944159	2.73057474788763	6.47841532205616	6.23365418599579	4.49515149158707	7.40735700035339	4.076353860756	0.779637944798667	3.91910167955939	6.53659691755407	5.95867566550785	3.19638672043778	5.9179138462402	7.08634750399062	6.59326412268708	5.71346487718506
TCGA.KQ.A41R	0.0192037339730927	0.104873376726018	2.52519190760844	1.55218030417682	4.34804116163843	4.88945894028068	1.60843078122506	7.32810581437206	3.52344904507028	4.34401177999271	1.95910242974286	1.89762767427955	3.64325590376957	7.14992795304231	0.657640005207824	2.18377232556034	6.03965167035128	5.09022677187675	3.41797399987952	6.42140678085865	3.93172087294796	0.864651694711508	5.21691266774266	2.86576048542114	4.17783011193233	1.99790657408987	5.56089222390597	3.81090576149022	8.39982050227621	5.31509158151029	1.66461936655827	2.90896658211559	4.8890889672962	6.53413476901677	2.07604595443941	7.01547080763938	5.9640820548378	3.17542879082226	7.91866649271795	3.44269141676277	1.15412950079018	2.87522961118891	4.40074967325949	4.28363290814112	0.0977456216385189	4.35817820946949	3.8285808102766	6.37107788409746	6.98015786118323
TCGA.CF.A47V	0.00676478187842236	0.0745054363636298	4.46016589467643	1.77226574087884	4.35445216057956	4.31488500616317	2.28232118183243	6.93270019549654	3.7337231027394	4.68781656106336	5.97614134824835	0.164657575253662	4.30142668787358	7.54806588458841	3.58766502110098	3.81926965036368	6.80893715429088	5.12175728607428	4.03984026453179	5.9698435062596	4.39068144116763	4.44139051943307	6.72038792200975	3.22234089559345	5.37163204093924	2.89592300192377	6.26962230121706	4.00513945266128	7.68524077069321	5.17563637169413	0.0090604681563836	3.55803492253964	5.64157781889242	6.44044563812819	3.11186596386756	6.32944834556233	6.01283457326965	3.14469902515414	6.58921368426985	3.21730827838519	0.324465006331542	3.10338013794013	3.88197778913563	5.90634467270779	0.440739630614947	4.49999891623089	2.28193558914247	5.56741158814907	2.73534887018589
TCGA.ZF.AA4X	0.151209392884894	0.0772429989324604	3.27719625519553	2.70979791634347	5.18928295251575	5.53013318439181	3.30983101540755	8.32826696614	5.05250719006863	5.57500972029495	5.0758449245828	0.108223341173871	5.04344075133581	8.07951571743691	0.227617868610658	3.37559554392619	7.69350019956695	5.91406934921189	4.57748321132641	6.27114550667817	4.90939390291963	5.33523669725627	6.32727238598042	5.97471743792977	6.82167067811893	3.44851776696379	6.82012023204113	4.88931290964703	10.2462615204562	6.52242146266713	0.695102985640479	5.02646811278991	7.37669497310499	7.36477901703689	2.64609351676118	7.26714248646673	6.76929966593632	4.73666981136405	7.58514357764071	4.60761438572688	2.92816183970684	4.18641339746855	5.18416522339425	7.00505858737885	1.5053828490623	5.86394092757679	5.41709975480598	7.97634587690909	5.63072289004817
TCGA.GU.A766	0.00834345852933497	0.755913054039524	5.43286589623371	2.80999058397521	3.26880864324537	6.89173146152571	3.22555258183651	10.2859848436454	3.40394936423286	5.22229838547008	2.7367131004402	1.10144838048991	5.43737090916921	8.4447788621007	0.310572794597154	4.48070458586167	6.34844135689614	5.80502153785586	4.23113283994082	5.3385919944397	4.76903116318462	3.7192491654102	5.59034452203754	4.26539938789095	5.17733182743801	3.45660904628039	6.97045336134907	4.70882731063112	9.54015807423067	7.72517672661777	0.0112093614203034	3.64597827540278	6.92616550875329	7.39873172286302	2.22558342875685	6.77322494147746	7.61374232523016	4.36284156103156	7.75348286258398	5.31727150314845	0.377512488485005	3.08771741203138	5.3303217556914	4.71611294212415	0.878058271834312	4.89765671374254	3.8502693643191	6.1857456550851	6.59696644018396
TCGA.XF.AAN0	0.222309979264316	0.188527526774402	5.03182744595395	2.96567348142805	4.54051709715092	5.39931809080176	3.34251207839211	8.56526624104975	5.08763680281074	5.41920514541538	4.71434993752822	0.637192886958848	4.67044381212281	8.28344539323049	0	3.50585282988601	6.85392081665479	6.43260202882724	4.23334357315042	6.07638379258759	3.49513229945391	3.16200051444817	6.78042296924003	3.1909150612387	6.44564725760306	3.43464157041933	6.74289953178115	4.173167418931	8.66386831255998	6.64617129947451	0.0927486855395238	4.60227276636855	6.92532655765238	6.99247727966993	1.51419802334758	7.12838826861896	6.95472907839684	3.61835613412171	6.84517638749257	4.29166249044784	1.3050950106667	3.65476776240796	5.08206812039584	6.97608405210801	2.03629232086149	6.00392824532451	6.42981176915006	7.70411114053241	7.63445895332553
TCGA.ZF.AA56	2.33831030685706	0.192446693735047	5.39038910627588	3.46670541886874	4.90708775045883	6.18251751109775	3.56882257264479	9.74995923697561	5.55222642383113	5.98894593859606	4.98548676835534	0.852078762601561	4.78654931672025	8.30617473029825	0.315450299984932	4.2797907035731	7.6067923471559	6.7720756722191	5.32254832041601	6.57875459172662	4.34631160873427	6.37846307019977	8.08121711078243	4.82739224888176	5.64293256935849	4.13994420308801	7.43541190685207	5.3593911477221	10.0405786421258	7.88837918117873	0.0277202583559274	4.17454224407913	7.13489755785838	8.30646595205683	2.70937887125385	7.15126927387947	6.39785771205854	4.81130661146978	7.51553663895895	4.71312940188075	3.56789829042524	3.62558611745638	5.5906349518345	6.73641140267317	2.21896711004896	6.1899253463828	4.96432469334293	8.0738148788613	6.42410076755549
TCGA.DK.AA77	0	0.0668125098999018	4.39211130876442	3.00057696263152	6.0527028047254	5.90678960342089	3.57125206850944	9.32297862547971	4.29219277390189	6.52407935170735	5.3603923715969	0.13842131042025	5.04654344468382	8.59457318144704	0.0447438212243978	3.90796740594653	7.83685324236794	7.7514422969637	5.48161540064516	7.61737122119265	5.0481446190507	5.25855661217727	7.16912227904795	4.80598371034002	7.69372181192294	3.48979980291652	6.82611370662553	5.31205157826253	10.0097114898446	7.0526234753117	0	4.65555791318413	6.450561340563	8.87058264871971	3.3037661385331	6.98941947890317	6.75959262510682	4.85438470333366	7.70133141646783	5.19454412738886	0.994145221138206	4.36459344226483	4.34709867062227	6.46788754087471	1.46482507315988	6.64857185799514	5.54578616794421	8.50367271677045	5.80599144639198
TCGA.ZF.A9R9	0.276198865032242	0.124460486274336	3.31119792005607	2.04977015181638	3.47006825474603	4.37401701531095	1.98615605178442	7.46333636110049	3.8145094080944	5.31226945262634	5.42291246844751	1.85463404313388	3.09852062103683	6.62680852447038	0	2.35481885303423	7.95072559874161	5.56281023051755	4.181985076522	6.34205866266491	3.52912128839622	1.7868054329789	4.40129596501108	2.63658982144961	4.94036880762494	2.53896023296338	4.92190756722431	3.4492576173659	9.48625501195639	5.45896266654016	0.190804468127001	2.66354956542974	5.80921891596673	6.49382023184466	1.74880469093707	7.90064284086479	5.01448920028724	2.72401718040647	6.81133872603999	3.09627872263986	1.5444359272107	3.69619417350754	4.25571976445892	4.79461341106466	1.46362245685189	4.31952400568417	3.98040009626973	6.43303454568611	7.76845100017511
TCGA.BL.A13I	0.130799110838194	0.11410045158818	8.20237951825391	3.75693787741125	4.8697381826324	6.1829901801094	4.3902411966469	10.0701159789133	5.24838302943144	6.01219543738411	4.9457247395037	3.18213608539319	4.48339660943734	9.10917195607522	1.21138606167943	4.80860643226628	7.39599332565412	6.81085050740677	5.07459962634114	5.16454495080593	5.2413825967212	2.72772445248928	8.18870702565335	5.28146087200391	6.6230020740328	4.61422690209447	7.78380235684743	5.146048269821	9.89876703465295	6.63099365986102	0.00705194251649002	4.0976023696448	6.68583365187447	7.78901189819341	2.88653063813171	6.29811757013515	7.81493424514802	4.81412996065738	8.19132082583936	5.09610580007798	1.00331438850668	3.94551406728707	5.96435704206057	3.3559606439544	0.467175122614019	6.39463589336546	6.59231500330372	7.14345464539763	8.21615168495794
TCGA.BT.A20N	0.0413831790194062	0.0389979787975099	2.10554399219893	4.01511393678239	5.27566639325034	5.96202839277775	3.64625483919945	9.69481456678556	5.38176788160164	4.96863454096952	1.52486606458593	0.115166449634935	4.93238721533493	8.25680310268808	0.0515809206306449	3.33246448068672	7.83565632238879	6.63464699099271	5.76547905301621	6.59588403643303	3.88193864662621	8.531878519792	7.65941941257514	1.95754320075711	6.64474605811879	5.17133094382159	6.79520198591782	5.39061953989893	10.2752459554537	6.91954984439557	0.0093471722592526	4.45739729656138	7.84620181397877	8.67804372719994	3.30303546763659	6.61618564323657	6.36578175815695	5.92748169038177	7.64877100545886	5.36435531136515	0.107420058836365	4.26183165875214	5.35029921652709	7.07435129404382	1.21530583929618	6.71336864224928	5.62871819558144	6.86965922954068	4.79612529166009
TCGA.LT.A5Z6	0.344487662635682	0.108357178090419	3.45188366313162	2.20795530462032	4.32372313303374	5.86822992516176	2.94517692773869	8.46168898096604	5.63665941879833	4.82758024898949	4.64123965506362	0.917087988285368	3.75557128441023	7.75272049710924	0	2.56486589508793	7.13463372481231	6.17803137006933	5.12328544421904	7.7867923669235	4.69386047655398	1.07724299893246	5.35304799529678	6.23187972509356	6.74506518822346	3.54957060578549	6.85860768511565	5.08853597686951	9.09782909096568	6.28936234047694	0.109427426686154	4.57171321056405	6.68882097887158	7.79058895303972	2.24180968229001	6.47645297801358	6.58751651396823	4.85524225145415	8.04509944664865	4.56521939374151	1.25247621413522	3.75685250326318	4.56794086906349	6.36700580228228	3.34806241373511	6.46018228050328	7.43859144124974	8.45013239715759	8.40226938793176
TCGA.XF.AAMZ	0	0.102456576650734	4.1304861350053	3.01414101542524	4.35323153171097	5.12943552235986	3.34746723665911	8.39950309769074	4.26140293775295	5.88657453344415	4.39173335657417	2.44575318429346	4.25094641909395	8.15611089310281	1.51702367206458	3.26286908755548	6.87534389637656	6.15447587132278	4.34345756954497	7.03278961851497	4.02562241048027	2.92689133578026	6.74931033758518	5.17269152018263	5.65352726911705	3.30110471653077	7.08149195975587	4.15918513681035	9.41184228257617	6.7041069894833	0.0496307677246004	5.31261798318432	5.8122466302401	7.96664156783507	2.04127803270602	6.46145161630487	7.08074292649001	4.56648640123085	7.8325849911284	4.57009249459385	0.272620454662992	4.10713545572092	5.08598969179706	5.69831572904214	1.73309398117482	5.53605600949341	4.42972976860253	7.37447006283353	6.36491380638604
TCGA.XF.AAMX	0	0	3.84113784448068	3.72543579190531	4.93963562817053	6.21545922505999	3.3710709122154	9.56838577867397	5.14810028841088	6.41103467173294	2.92227397805211	3.85841871204146	4.85564093743296	8.92950194459726	0.176322772640463	3.47538325124755	6.27556024776092	7.47614105629933	5.65686815126445	7.68889789012726	4.07388020155413	0.925163932184205	7.29425129814691	6.86683010610704	6.79215126822886	4.02051109098158	7.26254121288653	3.96294688907463	7.93558880666241	7.02817019009066	0.00834345852933497	4.53536248010697	7.64401704130448	8.95159857629037	3.22809523802147	6.76045250439281	6.31109072301378	4.03739979430825	7.69407297688334	5.37123822808661	2.78515294502114	3.61321337625946	5.02291371431835	6.30758517296723	1.43306626961762	7.33765401107659	5.77133891955446	9.26767272962167	5.75060918443013
TCGA.K4.A5RH	0.0120680233090903	1.83057985347754	7.33318755895664	4.04911667247023	4.99215660560675	6.48099694901317	3.66903810740719	9.94513799943609	6.55248312963012	6.5241201083286	3.51078473532224	4.85002427129923	5.01862527298227	8.92522388020171	0.044603950649768	4.17545274398568	7.69721849857673	6.88095729048014	5.54797414832058	5.25305514397804	5.06499060143298	2.51402123641205	6.03418929856089	5.07598179901791	6.74672390817361	4.3337385732866	7.54993480051373	4.74450019671335	9.51912807524937	7.70121911777706	0.00805655487105846	4.17069423368708	7.25575752511727	7.91862177430386	3.19362983198706	5.71559964131545	6.50174484946491	4.00647756407121	7.36410137850195	5.71080092459083	0.911499848861108	5.29801673077034	6.34519586886271	3.11618174640549	2.1354363665095	6.17760291554858	6.1097596275438	7.32940439206562	6.36680303246086
TCGA.XF.A8HI	0.0104934192484527	0.0294175468350917	3.83111719461642	3.06324406231487	5.91030573750892	5.41939056944617	3.59871059129036	8.90929878697849	4.64453698117989	5.4790429676072	5.68311252181317	0.293135019043321	4.63674061146194	7.97955781142509	0.286289758134097	5.03239182198952	7.12462900977366	6.24163619402573	5.04115973394276	6.56002094907149	5.00788169497264	6.62975585618908	7.46305429689565	5.3784942830649	6.08927991653964	4.39656368305229	6.32988780689471	5.09050202707017	9.84700032639834	6.60693222296841	0.0210532520540752	4.42281157762508	6.6073643461543	7.89598175461477	3.13046966071211	6.84744577194095	6.0298636375927	4.46594182397553	7.13577494326465	4.58776101757713	0.821710215034674	4.32354300914989	4.3758874172405	6.34176875754458	1.27279958613779	5.83710563033412	2.9701173976055	7.36668153171559	4.08250674278736
TCGA.FD.A3B7	0.00762609237617795	0.767400556446066	6.10248807143086	3.41740698236647	4.3699340448761	5.33583336824101	3.83152260261821	9.15633189127672	5.10220879373223	6.6136981307915	3.20564274194546	0.539828810623053	5.11762440207026	8.37026456110334	0.0836558970806325	3.56376827845203	7.53867783259353	6.61033538597798	5.68485800165844	5.36058199889817	4.33813912804328	3.87586850896335	7.17338232174156	4.74330491428442	6.43355039043305	4.2772557790706	5.4939258814542	4.78729663080841	9.89062254994042	7.44306868981377	0.0304067104260458	4.29389278534373	6.95485119181659	7.7145814204042	2.73211721459185	6.1526113767411	6.73506449310309	4.57948791920815	7.08126292258106	4.51266936314398	0.572889668420581	3.45006309433343	5.31231302355101	4.59681590646495	3.41804148712258	6.46873969823736	6.26616061253748	8.17568377179089	7.23434132306442
TCGA.4Z.AA7S	0.0104934192484527	0.0866479127551883	2.72685300984434	3.46643135437991	5.39573119393191	5.07474518057552	3.52985841864051	8.19263310239675	4.21056809912985	6.09706294041082	3.57852818078568	0.869634555813393	3.83409428830876	8.19090617460547	0	3.70200363940445	6.74587462372408	6.10175511472169	4.60953040991918	8.90198099536648	3.96046537410255	2.07720881144112	7.13639648644826	4.44305625381316	5.83290773136347	2.79443666180442	6.79761484013527	4.72225288332356	10.2793686801246	6.92461894387974	0.0140695825016559	4.77065992900966	6.93128711246409	8.20025568416689	3.13440167610939	8.40739991670668	7.20731698586358	4.86845959802728	7.87972843072574	4.53790482801599	3.57332604797551	4.31749944420757	4.84825236118406	6.97494223860631	0.897240425574799	6.26450077602439	3.40903785697272	7.4672737735854	5.13239587755281
TCGA.DK.A1AB	0.538240157974276	0.0997664862929298	5.43297944456808	3.48600636501052	4.82892602064471	6.63352711558112	3.18936598566523	10.4939251811508	5.98537519092455	6.63639261072674	3.28435125823112	1.93662851728991	5.3153162439223	8.75279407625334	0.0540843928423792	4.21258490182016	7.47386563438718	6.30080646305831	6.15157067097594	6.09159829190953	4.28208390621972	4.40115258344841	7.41986666290501	2.83911306555634	6.78017359305477	4.60644222813161	7.23070450255696	5.1903343527992	10.3893525597707	7.37934457381867	0.0146409468817532	4.18380407885444	6.53553200574261	8.13163320980314	3.01710236697122	7.43610602443689	6.12698317769979	4.9896658400833	7.65404307716691	4.48832219114082	1.03998059769088	4.14760790726985	5.89665693594377	5.28575730009488	2.42352438824433	6.29883241078749	6.04636882232034	7.28629345507237	5.45657947851516
TCGA.DK.A3IU	0.0535284409892994	0.497229128787606	6.73069157684971	2.29631056070809	4.32838411531776	6.26447075009911	3.33937971452385	9.36072113085608	5.22725203515267	6.03455028598585	2.54900372665664	2.7862617851173	4.36108052955364	8.09900531050903	0	3.72413727080136	7.77461840593973	5.97787977671482	5.05269411130385	6.71865890303336	4.31386256642524	4.13752811493309	5.24945292621333	5.78446210438152	6.24262917991717	3.30325470776419	6.03460090504976	4.83590386829998	9.09850404082935	6.86054323330747	0.0663992289113826	4.31924941033776	7.00099489103687	7.49316535183115	2.10638182341339	6.59336721774382	6.57738350706083	4.48573594298921	7.81941400360554	4.2760350484916	0.612305312534048	3.69663931923714	5.75778600855689	4.23281422682296	2.77869219774802	6.12032290699671	6.77313788768362	7.71149077679196	6.83295202340842
TCGA.ZF.A9R1	0.101784524166932	1.03787416566112	4.31531986722292	3.34660237529899	4.69929065345861	5.25816461440015	4.16050880659672	9.22670214776077	5.22302474994336	5.79970902340355	4.2295110179702	2.07025192182044	4.43146250277863	8.6883950959881	0.0433445048771692	4.63056273344577	8.11256461312203	6.92863325332661	5.5913353357414	6.93780457801792	4.04977015181638	2.5170740798157	7.23775681422523	3.28215805904081	6.77454329601092	4.72655877910497	7.01418342705022	4.49485078549763	11.0211193417764	7.2333617899472	0.113300435833361	4.96011317173434	7.13124580739695	8.46151218892973	3.13280712908518	6.17270551944556	7.05270715141654	5.36400855050696	8.55688152802282	4.94498022661252	0.454912848380155	4.11827665728795	4.82127652510815	7.98406977723514	0.90473456077381	6.29656936790908	3.86302656927896	6.96070514691262	3.75884680398286
TCGA.CF.A3MI	0.538935408773331	0.0136409106693863	2.68833704310051	1.11083092416134	3.12485746725576	5.02708768458957	1.37729036453678	6.84972660235837	2.05762355847813	3.42211187381321	3.95246403676564	0.785759774427011	2.13027195451886	6.32687526045202	1.03245353722596	2.45801445860469	5.57229246305957	3.71249673619781	2.68779976819351	5.43782030488068	2.95445690272857	2.97934859255073	5.83572958019566	2.61001492638754	3.36806987653208	1.71694700947769	4.85407546212155	2.85672679787911	7.83084411345821	4.9541125385653	0.00647756407120479	2.5544169458569	5.7172953093386	4.68397149445723	2.32172610344191	6.1672455139057	5.29619307261479	2.26864398535166	7.46667605730651	2.58621229492397	0.411968510360133	1.7549729926699	3.6674380191387	3.6847177678041	0.254956787461375	3.56353645259003	2.02456790919802	4.64018708262965	5.20273506390657
TCGA.DK.A1AF	0.297602298652008	0.501923147066438	5.78127577246215	3.46502105689144	5.26039832914131	5.64321837759977	3.63202386742221	9.3571400299772	5.847260342968	6.41907364847842	3.96125288405821	1.48336436071335	4.87122761235798	8.53652620690287	0.297837035886644	4.26947456754525	7.8552833710412	6.79016470638872	5.74533953285638	5.16731376620596	4.23631657588544	7.77675213379735	7.15176548003899	6.16148866963642	6.63433914820791	4.50762340908762	6.3249005890772	5.27051772968139	9.95062617113279	7.32946000646935	0.268793675122479	4.15264585121881	6.61156340129795	8.05641011709855	2.48974843312034	7.140455567147	6.35670197168167	4.86862750773712	7.62773668651201	4.44251891621732	1.033581579147	4.66271251899643	6.44394805774281	6.60958655125924	1.84791675460399	6.37268574569437	6.4373459386358	8.54206105891093	6.11658309086648
TCGA.BT.A20P	0.167229454071669	0.0881415968690176	2.7602635346214	1.81048423497776	4.84020135969481	4.84835753523847	3.32332683079973	7.92597450337738	3.39637872697965	6.36624002200526	5.19374809246444	0.205392512989685	3.78390709882434	8.36555563352637	0.505281211453267	3.77711457363143	6.81551779163451	5.4329093128286	4.44055360843161	5.79139213835524	4.34044120858849	1.45974635413087	6.43308797506356	3.21168197196969	5.96461349550861	3.40255847296198	6.57429379404689	4.3593173458382	9.29923229209963	6.93931592048254	0	3.44316900296537	6.97421495059588	7.72589722193063	2.60504386580377	7.62101153232405	6.72254252899778	4.48571662519079	8.1919558996763	4.25675404920397	1.14632937343578	3.66985448979373	4.41496761704533	6.00474406818554	0.268793675122479	5.02968698448176	3.81953535135089	6.90559278875778	8.49817306522728
TCGA.ZF.A9RD	0	0.0912597661926783	5.17700485930578	2.50746484363974	3.7338966052475	6.08731007721718	3.44901984968297	8.7800823631025	3.76297593803648	5.28763481817918	1.58794099375522	0.581013735167966	4.37790112312153	8.0838888084521	0.283803270928366	3.84672396826564	6.50404192733465	5.83576241869469	5.24549185984401	5.32163591955783	4.80964081228808	5.18286309105906	5.79905362206812	4.0241423458978	5.54134446649478	3.49734411052651	6.68618113797833	5.31495386789881	10.0598780376171	6.86965552850849	0.0112093614203034	2.94860084749336	6.27483005313483	7.48560634780528	2.17683337078449	7.16049065470713	6.63031664001947	4.70725972765835	7.12139571654697	4.89796643164945	2.60708170487719	2.73924325345343	4.32205793159848	5.09667088481081	2.10658283052512	5.38982146350697	3.4265465559769	6.7897931437218	5.97096176040946
TCGA.GV.A6ZA	0.0272956240509075	0	3.67925488074982	2.49021069545115	4.65784576320274	5.83976059871777	3.15461561132689	8.90165524566732	4.48061411896159	5.74247786700368	4.09288396567848	0.134746655368488	4.51472194308502	8.5004706539457	0.19295161806985	4.21519710026911	6.94265524920949	5.84406923781523	4.02282940159131	6.99955246971048	4.07927569789785	1.96032635712322	5.95905372933648	4.81620544571915	5.44782381245744	4.15237003232802	6.87967023751925	3.91874877097841	8.63010182002399	6.17931198921002	0.00619028907206984	4.36508358803325	6.45474673732844	7.55373602828376	2.90988828477648	6.61700014376026	7.11169177024604	4.32010915296163	7.66946974211019	4.70831416993892	0.174917695239588	2.9132053775369	4.84460660023553	5.72720709690609	1.20037879798403	5.13360051323235	3.8353784141286	6.46206704677862	3.63177947795286
TCGA.XF.A9SW	0.0582472168546627	0.255077682005451	5.05860656417056	3.15608914545751	4.05279842890528	5.91729091627324	2.66530180379568	8.99898891392454	5.25585947395834	5.82040109481527	2.848557845562	3.89823738028592	4.67426855061579	7.59259980468712	0	2.59172728259958	7.22130967182293	6.53731159989957	5.18909709910071	4.71432245934988	4.37916346315601	4.72327458143482	5.92751013510524	4.29285535424002	5.79539812418757	3.57522760617548	5.76775277530041	4.54376187900051	9.34769244971928	6.87204565109033	0.34118877247874	2.60397640639912	6.1834349036421	7.86562997451856	3.8033717120643	6.80836702972754	6.18296635176522	4.59003905855448	7.26634617046017	4.22371600194861	0.786930861090286	3.76363465439328	5.97728679345994	3.45231867637337	1.871449415677	5.65987034218237	5.88883333843391	7.76781102877827	6.04452963889102
TCGA.GU.A763	0.00604663011841478	0	3.66830069853865	1.48640546680422	3.45070979126368	5.30870671122969	3.30177784740697	8.34141118695267	3.37535922227204	5.45694738978179	4.94611791201676	0.0308304301532745	3.51726309319787	7.77751177151486	0	3.73211721459185	5.75091194656126	5.31399313100111	3.497535726396	5.29085932914004	4.76464339471549	0.900490088630511	5.43798338426008	3.02656991785303	4.32353580372675	3.03337013846059	6.70523010444713	3.97438246582073	8.89078744414593	5.43486170851823	0.00403390128448972	2.99909803370561	6.24363481046014	6.99944986764002	1.73513220701686	6.41870944055046	6.65999161248778	3.80730339631461	8.38845261210326	3.96036342962751	0.034779158048019	2.40656388034165	3.28028824480273	4.81327840454331	1.25676914276134	4.53878024790727	2.47868711962898	6.10932921429893	2.19427620427542
TCGA.2F.A9KR	0.207268173112028	0.177216200836063	4.85643299887177	3.17205541036578	5.80583413851459	5.37581097993685	3.40982537651992	8.86015210913104	5.11853000176516	6.47321056255014	2.78498549887754	1.21623755205382	4.79066779312473	8.5322709781509	0	4.86230756099983	6.63974008542448	6.29856851086782	4.08505067645938	7.7969526480501	3.95002975324472	2.550679073307	7.3886252424228	4.73341942313262	5.71841368826787	4.70865628401235	7.40137533082044	4.35877601663334	8.70633058645228	7.26285687579495	0.0149265442381028	4.51998214370155	7.17586387795699	8.10566184161799	3.54001486639263	6.98188689406317	6.326629023665	4.52327966201935	7.63332439930521	4.84813215287546	0.38714192839717	3.77527182908287	5.37555384291767	7.05512839517573	0.887525270741587	6.11341921621398	4.39780296186249	7.29495978833097	4.68856644329791
TCGA.ZF.AA5N	0.131852845964662	0	2.06084289538209	2.79788455899235	4.58285101482316	6.06501430531964	4.45566915193877	9.82064185919812	3.67047780414429	6.54711971874593	2.79468618387836	3.79468618387836	4.04094501881508	8.71749993057381	0.100035721161844	4.26693642330279	8.41285518218385	6.63425055863194	4.31296280034753	7.01871650723592	4.00709680620346	6.32800166214926	6.58566564317654	1.92109351670671	6.72207250852351	2.96195664678483	6.08799314636232	4.85205378636186	9.96458750568102	6.48269826337388	0	3.56642551286451	6.77310754952118	8.51802991843162	1.52265842063428	6.81486312730108	7.91064333003108	5.00809690414574	8.16823886854456	4.37492818310282	0.0394191831333972	2.60516242366465	4.39622115310185	6.86423815504012	0.808673354903202	5.54103154736761	7.89811642736091	7.5642828902287	4.22127389919642
TCGA.E7.A3Y1	0	0	3.77964844961742	1.37567894232731	4.30519718091856	5.2742914841021	2.40397662321088	7.24508203044426	4.41515020542639	4.18269229751619	3.98909358174626	0.284395680512877	3.20095940042189	7.12741145243695	0.106214296090968	3.70891557450235	5.48561681244473	4.56677254213567	3.30388301154286	5.33525813881146	4.20575220346748	5.52320123720505	6.67612069370713	4.28993034663103	4.03214493463998	2.96689184920312	5.96758134006862	4.05388462230591	8.10954548166449	5.48615765045783	0.0292761823706321	3.16022641801102	5.74981580707252	5.77082376142559	1.47669274730127	5.7064670084617	5.42776035592719	3.14566115346465	6.93593467461001	3.17943142914282	0.102590949588091	2.96253051485	4.53935736192338	5.1614322346848	0.356031095272221	4.47125250378281	2.29689785770008	5.39117999342679	2.36356359379719
TCGA.BT.A20R	0.0939657503694475	0.371056968350199	4.63986884639334	3.87258254483322	5.20101431017918	6.04566356950629	3.05098918853489	9.40838366831583	4.51081637691025	5.73041714964816	3.81415047388134	0.26207228839841	5.11222888660347	8.26737474056728	0.126840735277693	3.40646864261865	8.20037144087975	6.97160907725749	5.38308215809446	4.77575116914011	4.73485049624351	4.31121245463503	5.90734256924916	2.97451095746838	7.21886929965757	4.92163150799622	5.89122960192835	5.16874631913144	9.9776811888121	7.48261195465275	0.239520246898117	3.58952381673924	6.70084888610998	8.62918210171532	2.60366788213748	7.13342686928583	7.43722274434518	4.8814003294009	9.1555243505222	5.22991087801736	1.23676812003966	4.06585661788513	5.63538583601942	7.78153807206778	1.09639680418716	5.93722196505285	7.26334244844852	7.09973808749857	6.15269654748368
TCGA.DK.A1AG	0.0263043243519085	0.0247451901971378	3.71695798083465	2.61605180945803	5.42917070190033	5.2817612970906	3.70593368046715	8.43994430090435	5.50838111127049	5.71526466210638	6.60268847386514	2.44705015545719	4.33570476541845	8.31496202236037	0.0651586751285468	4.33227828305693	6.88858740506753	6.18334358767294	4.82968214880853	6.36952406466943	5.1224366673173	3.17133494739877	7.32846490231203	5.0180065080037	6.22507822739119	3.9250594623593	6.94990256330712	4.57021395964247	9.56421466707408	6.77887351396588	0.622836666382276	4.40027833041666	7.15215704784168	7.92103756361774	3.33494005637709	6.80961123211689	6.45905122161743	4.53053275027408	7.61630549481903	4.51337072656021	0.279411863110694	4.14978775822923	4.8043427300218	7.74768412602734	1.04439411935845	5.75437712531778	3.72974852430992	6.85717733943679	4.18367706148453
TCGA.UY.A9PB	0.0596321598820996	0.388905884039069	5.94066714259199	3.23684463894224	3.66542688228051	6.24272444013497	3.47446200244365	9.64163055952362	5.00060400209426	6.4429667114442	2.04743369011381	0.414243798718687	5.1900103186106	7.95390774252095	1.18148424977028	4.06614086816054	7.33859466842537	6.47981905866826	4.98853472957316	5.00547634255792	4.96143811806256	4.7075082258737	5.02224351394736	4.27264284731373	5.64539040124239	4.1844389980157	6.27563846098396	4.84751592804045	10.4192946997694	7.06242073094038	0.762391341031846	3.87957834872959	7.10339272787252	7.72546851263261	2.54339689580757	7.69435161840621	7.28397361360044	5.71889859785355	7.65435247349972	4.82884480210679	0.848958382792395	3.90128205122397	5.4637793767122	4.67442675325222	4.18799730602138	5.81523469537517	5.77143664674719	7.79842060517552	6.78647351849627
TCGA.DK.A3IV	3.05694762419585	0.226138560569343	5.3302715534167	3.313405497335	5.55508296684271	6.05887926203102	3.58987132560707	8.94951363093054	5.77209679219569	5.20380802575812	5.0386337134005	0.388795699975099	5.58783001109913	8.32264250286181	0.167743280108936	3.90849590263219	8.05656998136165	5.51441266407799	5.3712347425372	5.48052687764929	4.2526048852895	4.80904394715526	5.74001547153204	5.26144431112258	6.93384760219447	3.68201139080069	7.01377488430006	5.62981995680325	10.720106225022	7.39859920146616	0.0053281206952817	5.13117788550052	7.38979995749608	7.6164922375637	3.12388135979715	7.25773574483953	6.71131593528683	4.85644295913993	7.5219537095392	4.73817875115671	1.75629744811992	5.50326603863724	5.7254794193768	6.51258719917324	1.06301966207355	5.82126376754824	5.48994748089263	7.94562408883807	5.5446430255645
TCGA.XF.A9T4	0.044464066513246	0.121811151141987	4.35342916020206	3.85464401582961	5.1729834766826	6.10028808322745	4.01694196751994	9.6674727916896	4.96635201770765	5.63185512673639	2.02955889744912	0.0874628412503394	5.21532137277387	8.90718000727046	0.0822938359514309	4.5070524918946	7.5661667086347	6.98033611359585	5.44215394323939	5.41605604302053	4.79626548895221	8.94071940358819	7.83329998502537	3.77478705960117	7.08233961357268	4.33174103982848	6.47060031104365	5.28045529106482	9.44011025575368	7.92836143940147	0.0100636833446975	4.34848738993907	6.5180377892672	8.23939947372023	2.32227430015421	7.90822086828976	7.31518126949119	5.0492909625733	7.5736434008872	4.96822902289892	0.290070469601541	3.98728447971906	5.79011256301505	6.16691022777852	1.09274868553952	6.36339713771175	6.00719998738927	6.94627819268201	4.96017805757888
TCGA.XF.A9T5	0.103396924492231	0.0272956240509075	6.73328925515892	2.4172989537593	4.69894075638756	6.17537090236871	3.68246093354512	9.00892241548864	4.83788775255311	6.01333942450429	2.25857922418429	0.340505300673985	4.41713014286483	8.16998811796969	0.0713508041288431	4.31782501183156	6.03180539553385	5.92362461136832	4.46050012872294	7.43137725277286	4.37197000695607	1.0686708106651	6.13043053351179	3.93545974780529	5.56151249544093	3.02486927393595	6.04338387920451	4.35242662181556	9.72155004591905	6.96817025940535	0.0825663510714117	3.42203111691647	7.35107703739562	7.30806593898658	2.21933892269847	5.74628857796753	6.28268999378242	3.82249562721659	7.55024887350313	4.39000726209156	0.338338834684812	2.5933537709803	4.79143902587244	3.90771750374094	2.81835976482304	5.46323662295949	4.84361207110538	7.79536825054341	6.22508015597704
TCGA.GU.A42P	1.9005287310401	0.0784732093786936	2.70723763685652	3.45318830954823	5.60591800108083	5.61011535456261	3.13633906134221	9.06795003542304	5.75526949860663	4.67929429657017	4.63429703253046	1.2539287746045	4.08539916070976	8.25007903577425	0.268913415757555	3.93224074091825	7.49343278373695	6.31342363775672	5.09603831247975	7.42013034264319	4.37720011691308	3.23597208277358	7.02604975135738	2.78125478643338	6.84109631973003	3.67577077569124	6.04686207602246	5.23258401565135	9.49436360459234	7.45813671070985	0.0518592988352499	4.62579649782177	7.36218317985569	8.02549562310094	3.69737350954143	7.32904643516503	6.53276266703455	4.65167170147249	8.54417623950576	4.68269688742323	0.53166841131515	4.34268273916231	6.05267455091381	6.13152363640641	1.60402386581459	5.9452331231349	6.32186677904515	7.46438564620456	7.08089638745338
TCGA.ZF.A9RF	0.0524158941511385	0.273336847150222	6.13515518481444	3.93901025130216	4.35993575917287	5.19121914858962	3.85636825545257	10.0260375750016	6.30767988197574	5.04028752889483	2.41367531295118	2.41204983247852	4.93425700072363	7.82123697630522	0.322043505874256	3.7467749568144	9.33892687258585	6.32963132123896	5.05793975232071	6.36050299055164	5.3777137587771	1.63054526074079	3.56082498634084	4.80826147405395	7.25072003070693	4.13070028369953	7.58174290318136	4.9581281091261	11.0553448740999	6.64089852064295	0.0142124448121047	4.69180771505557	7.3267934857422	7.99331828549066	2.52787105430157	6.27271748697274	6.54021329943647	5.03790929807576	7.42163567935449	5.18779149622019	0.568032104771279	4.04520704566924	5.35010115878379	5.87276720979871	1.72539216311448	6.7481203775067	4.92533486649063	7.46705281865608	6.31277951306364
TCGA.4Z.AA7Q	0.694300770342678	0.166072675946706	4.91163406464444	2.7896457958866	3.05959755250481	5.21549222999098	2.71532232800414	8.80131356414265	4.75369010284334	5.58428908589306	1.65754854778975	0.592732094867074	4.73214978413468	7.84380738944401	0	3.75813258530944	6.28716382032596	6.33409447391157	4.25406487719702	6.05112409000249	4.17998072550741	1.99555687794267	5.68889369507358	3.93281710274185	6.60348243917795	3.42299990145352	6.6156443488884	3.56049486556273	8.02451638282182	6.44541717127981	0.11490002395719	4.08118621363173	6.49389546796569	7.84561737884425	2.18792606748963	6.63918005855489	6.35202753067452	4.05486583784232	8.82142992593195	4.1565098789224	1.17504548611091	2.82486966289182	4.03572946892062	8.37386785241576	2.38092334609686	4.87048308970498	5.33212787511824	6.85242339056064	5.23109442922292
TCGA.UY.A8OD	0.0521376233351753	0.0728604019312449	4.16317666619361	2.19641819730603	3.79301147974113	5.06594706722965	2.52687008635683	8.82881846855239	4.83459998607932	5.38160870370304	1.55099913876386	2.68419036649602	3.63580081675896	7.31530718563095	0.402940419799033	3.79501881285923	8.31331161700794	5.60450430448702	4.64848845233411	4.78459820521819	3.43230470266055	4.8086733549032	5.71816706155127	4.1798374509653	5.34962004817769	3.34329410786244	5.75735400404978	4.98411536131308	9.20665738598474	6.20226490221987	0.259784684682978	3.1525079483649	6.43579858738005	6.63715955097734	2.16166199175736	6.67016759725458	6.76820153112894	3.58286907481103	7.15382458539288	3.68673582136059	0.335597587641937	3.22623106177419	5.41544432699823	4.8633041593428	1.37256212763215	5.21928470598825	5.22657018212556	7.76808505335419	6.83818535221088
TCGA.FJ.A3ZF	0.799999066493295	0.0149265442381028	1.88131222200093	2.88680374282413	5.37708903516419	5.3775818952059	2.73187834880843	8.6386266919121	4.41050392782298	4.72685845799587	3.1268242193044	0.220329954879556	4.83315827987824	7.06166820738934	0.385265359350681	3.65153394443237	6.45530255864009	6.10252166510518	4.02738409983858	5.2173276682748	4.57944568000582	3.0540322814562	5.37391960455511	1.47778092851619	5.27597175075514	5.27189623825984	5.60918169372418	4.25189326574501	9.25328754922349	5.78055157800269	0.0284277045726673	4.6581372034712	7.02042219267603	7.28173440973989	2.86819287772672	7.07102358783119	6.2312134991198	4.13175409098481	8.18251751109775	3.88959035521413	0.78634543658521	3.79022988295567	5.29205285692042	4.90293700788322	0.171463056002581	5.01490423398047	4.81430944147831	7.45181114817043	7.12494119148219
TCGA.E7.A6MF	2.65878273401283	0.0333701384605922	5.25690497767221	3.45495231750104	6.0681914089214	5.90053114615634	3.59701860166972	9.14634490383232	6.88035003272424	7.10078952181431	5.99352492232139	1.11643130013133	4.83371489862084	7.79102154311028	0	4.70948915807868	6.97789007735885	6.48589530495715	5.51527406217077	5.50118115675456	4.60866733126591	2.29598744542613	7.83948096051704	6.12694189148863	6.83556663966434	3.62859864178378	7.40486992152555	5.31768394154818	9.79206046712025	7.99253846026333	0.00805655487105846	5.29148568597356	6.74374787653151	7.79601494161707	3.61401482769037	6.82184539759282	5.53776197862109	4.50660194219101	7.59809717647756	3.6670178437087	0.891808001035439	5.19177581777836	6.25707852589319	6.77460786443123	0.499680087187059	6.36076106846631	2.59877013223873	7.27053641746519	2.70544715761661
TCGA.E7.A4IJ	0.0856965806792463	0.061015774681628	3.38351076830378	2.83995958748953	4.19010911723394	6.14743288836934	3.62936827817425	9.74844580231049	5.0867667851683	5.658074348785	3.52615647276547	1.61894338330183	4.77461313519511	9.09029135569521	0.732138927702103	4.00517539133194	6.48302247991325	6.2483204045108	4.75678846933647	5.26832584301031	4.35298445802064	3.03030076104661	5.38501335448785	3.8605159201423	6.05799605354454	4.91514320748567	5.88528394151858	4.50358407627342	9.11567834838078	6.43072684673246	0.0220481651801732	3.23676812003966	7.39220320490017	8.1226861767375	2.77915464043199	7.43611518822167	6.86708842734078	4.85707031744393	8.37585223921173	5.11870025748262	0.0928839656784844	3.35354913572204	5.77923870499658	4.66815884591937	1.4979955006733	5.65263563262117	6.78460082241615	9.23401744148368	7.04250973503577
TCGA.DK.A3IN	0.5021268887757	0.458486999974326	5.64920155888786	3.4252847313264	4.89114695455149	6.22953601247027	3.18343887377052	9.35348473833776	5.10187274890574	5.47331935591744	2.57688488234874	0.620398730597198	4.77990579378636	8.16527484239642	0.321004474471124	4.07959144864819	7.83347772939185	6.51532926245985	5.24455221762249	4.64997752433431	4.24392798737582	7.12072724774585	7.36757550285842	3.73658322931479	6.28929962479087	4.40700597314627	6.35687448263768	5.42961596420174	10.0531026454994	7.06440111135555	0.0231843692482634	4.70753031253265	7.3049837098368	7.6675473014766	2.6778239205907	5.90876728250782	6.89717506710425	4.19260450157376	7.86774699897319	4.13565798936878	0.437121184384194	3.81515526472579	5.8871255498542	6.36271709654446	2.02895806167088	7.92100482410189	6.12232276900516	8.82304012839388	7.33636998267827
TCGA.FD.A6TA	0.0203421795171858	0.137896932389619	5.17991306985783	2.59196658710042	4.91588893703212	5.13707720996112	3.1821519801444	8.64176709822805	4.65910253594539	6.66170257694385	2.17139900312265	0.899252984709152	4.602445002579	8.32919402464755	0	4.03995428626331	7.37273884597588	6.40421000712691	4.8844074375063	5.88785178976106	3.64287482344454	6.17988521072698	6.60819862878972	5.45018519707491	5.82114128923285	4.43959654385504	6.48078697042451	4.27769469182107	9.56850339736856	7.38052946431267	0.0272956240509075	4.21661782848406	5.86924218684337	8.05695629202433	2.18783107730836	6.7083596978622	6.30538508231226	4.71375079455187	8.49677550032251	4.42048240210809	0.927365535273379	3.58353111829446	4.89358549083309	5.75910522138041	3.03102459344585	5.44875561740155	5.22289341324147	8.05143246654284	6.99917472277329
TCGA.UY.A8OB	0	0.0382956981815445	2.78575977442701	3.4009477279222	3.69647240568387	6.45622954727267	3.71646418715242	10.3195464723159	5.2705812671587	4.50105055244318	1.22138218118251	0.069152201869423	5.01264911893903	8.49575671246255	0.0508847400250935	2.81612862912362	7.28810197001816	6.61134650825745	4.17822064665728	6.22928412500968	3.94884376791555	8.4445734834088	5.46668258214976	1.55006336316472	6.30151631483648	3.26997567862376	6.8366992640243	4.33382442669844	9.56188056008627	7.62992702761354	0	3.70347727538641	6.99540424129304	8.36473787751943	2.1251882013167	7.19407424404239	7.46438074477746	3.16227449845953	8.33497356555626	5.61203396182289	1.85658737530124	2.95618678655961	5.18008021334646	4.65037396778137	0.51116438858385	5.47068978136108	5.25632381642422	6.60512833927752	5.46155802598243
TCGA.UY.A9PE	0.850879415088071	0.288063200325316	2.42835682246518	2.18262874126865	4.58942793749146	5.87804110052911	2.55679724659274	8.32860581990723	4.26585692081078	5.76120015609909	1.08691960673733	1.00504061670053	4.05487451818732	7.60651033404854	1.61372022818006	3.07700366947837	7.16298339202347	5.8715208783717	4.13359640355793	5.13190222091972	3.81878922051655	2.28318097894557	5.17376307090315	2.40898352943074	5.20701041439887	3.29432666642801	5.66106547980695	3.5977814341846	8.61818909147287	5.53584456500931	2.65590132206459	3.92494548664911	6.83315448401324	7.78719670650284	2.22848009832992	6.37633032643051	6.33026258854096	3.42394115202621	8.01464875693635	3.72313257045145	0.430606430929811	3.37452483629066	5.16761082684105	4.90393967285444	2.66997917420987	6.31557347565552	6.16471790616279	7.29183743188116	8.25519384456236
[truncated: 210 more columns]
